# Supplementary material for: Radiation dose-rate effects on gene expression for human biodosimetry
Source: BMC Med Genomics. 2015 May 12;8:22. doi: 10.1186/s12920-015-0097-x (PMC4472181; doi:10.1186/s12920-015-0097-x)
Supplement: Supplementary file 1 — Custom low density array design for qRT-PCR. [file 12920_2015_97_MOESM1_ESM.xls]

## Sheet: Sheet1
Additional file 1. List of genes and corresponding assays on custom designed low density array for qPCR
Gene	AssayID
AEN	Hs00901422_m1
TNFRSF10B	Hs00366278_m1
FDXR	Hs00244586_m1
DDB2	Hs03044953_m1
BAX	Hs00180269_m1
PVT1	Hs01069044_m1
ZMAT3	Hs00536976_m1
PHLDA3	Hs00385313_m1
GADD45A	Hs00169255_m1
RPS27L	Hs00955038_g1
GAPDH	Hs99999905_m1
ASCC3	Hs00223054_m1
CCNG1	Hs00171112_m1
PHPT1	Hs00387773_m1
POLH	Hs00982625_m1
POLQ	Hs00198196_m1
RAB7B	Hs00332830_m1
APOBEC3H	Hs00419665_m1
TRIAP1	Hs00429934_g1
CD70	Hs00174297_m1
TNFSF9	Hs00169409_m1
XPC	Hs01104206_m1
PAPPA	Hs01032307_m1
MYC	Hs00153408_m1
TNFSF8	Hs00174286_m1
LRIG1	Hs00394267_m1
LIG1	Hs01553527_m1
SLC4A11	Hs00230695_m1
DRAM1	Hs00218048_m1
SESN1	Hs00902787_m1
BBC3	Hs00248075_m1
MDM2	Hs00242813_m1
ACTA2	Hs00426835_g1
CDKN1A	Hs00355782_m1
PPM1D	Hs01013291_m1
F5	Hs00914120_m1
BTG3	Hs00199064_m1
FAS	Hs00163653_m1
ACTB	Hs99999903_m1
UBC	Hs00824723_m1
PPIA	Hs99999904_m1
B2M	Hs99999907_m1
RPLP0	Hs99999902_m1
YWHAZ	Hs00237047_m1
TBP	Hs99999910_m1
HMBS	Hs00609297_m1
IPO8	Hs00183533_m1
