# Supplementary material for: Radiation dose-rate effects on gene expression for human biodosimetry
Source: BMC Med Genomics. 2015 May 12;8:22. doi: 10.1186/s12920-015-0097-x (PMC4472181; doi:10.1186/s12920-015-0097-x)
Supplement: Supplementary file 2 — Differential gene expression results, details of Table 1 . [file 12920_2015_97_MOESM2_ESM.xls]

## Sheet: LDR 4.45Gy
Additional File 2 Microarray Class comparison results, details of Table 1
Class comparison: LDR 4.45 Gy vs Sham irradiated control
No.	Parametric p-value	FDR	Fold-change IRR vs CTL	UniqueID	Symbol	Name	EntrezID
1	< 1e-07	< 1e-07	7.47	A_23_P52610	DDB2	damage-specific DNA binding protein 2, 48kDa	1643
2	1e-07	0.000402	17.82	A_23_P206077	AEN	apoptosis enhancing nuclease	64782
3	1e-07	0.000402	5.78	A_23_P23221	GADD45A	growth arrest and DNA-damage-inducible, alpha	1647
4	2e-07	0.000604	7.44	A_33_P3243449	CD70	CD70 molecule	970
5	5e-07	0.00121	4.58	A_33_P3397763	TNFSF9	tumor necrosis factor (ligand) superfamily, member 9	8744
6	9e-07	0.00134	15.57	A_23_P38154	FDXR	ferredoxin reductase	2232
7	9e-07	0.00134	6.9	A_23_P28886	PCNA	proliferating cell nuclear antigen	5111
8	9e-07	0.00134	7.54	A_23_P126836	TNFSF4	tumor necrosis factor (ligand) superfamily, member 4	7292
9	1e-06	0.00134	3.32	A_23_P83192	PHPT1	phosphohistidine phosphatase 1	29085
10	1.3e-06	0.00154	4.39	A_23_P208706	BAX	BCL2-associated X protein	581
11	1.4e-06	0.00154	5.22	A_23_P113283	ZMAT3	zinc finger, matrin-type 3	64393
12	2.1e-06	0.00207	15.53	A_32_P347617	APOBEC3H	apolipoprotein B mRNA editing enzyme, catalytic polypeptide-like 3H	164668
13	2.3e-06	0.00207	3.74	A_24_P218265	TNFRSF10B	tumor necrosis factor receptor superfamily, member 10b	8795
14	2.4e-06	0.00207	3.24	A_33_P3358943	GRM2	glutamate receptor, metabotropic 2	2912
15	3e-06	0.00241	3.91	A_23_P14734	RPS27L	ribosomal protein S27-like	51065
16	3.2e-06	0.00241	3.9	A_33_P3303945	OR52N4
17	3.6e-06	0.00256	4.58	A_33_P3361891	TMPRSS7	transmembrane protease, serine 7	344805
18	3.9e-06	0.00262	7.11	A_33_P3252834	PHLDA3	pleckstrin homology-like domain, family A, member 3	23612
19	4.3e-06	0.00273	10.4	A_33_P3599591	PAPPA	pregnancy-associated plasma protein A, pappalysin 1	5069
20	5.6e-06	0.00338	2.72	A_23_P82979	LAMC3	laminin, gamma 3	10319
21	6.8e-06	0.00379	3.13	A_24_P88921	XPC	xeroderma pigmentosum, complementation group C	7508
22	6.9e-06	0.00379	3.44	A_33_P3244669	TMEM30A	transmembrane protein 30A	55754
23	8.3e-06	0.00416	11.95	A_23_P52986	VWCE	von Willebrand factor C and EGF domains	220001
24	8.9e-06	0.00416	4.28	A_24_P925664	MDM2	Mdm2, p53 E3 ubiquitin protein ligase homolog (mouse)	4193
25	9.3e-06	0.00416	3.24	A_33_P3258452	C12orf5
26	9.3e-06	0.00416	4.09	A_33_P3357748	PVT1	Pvt1 oncogene (non-protein coding)	5820
27	9.3e-06	0.00416	3.34	A_23_P119478	EBI3	Epstein-Barr virus induced 3	10148
28	1.11e-05	0.00479	4.26	A_23_P30254	PLK2	polo-like kinase 2	10769
29	1.16e-05	0.00483	3.1	A_32_P96692	POLH	polymerase (DNA directed), eta	5429
30	1.27e-05	0.00486	2.99	A_23_P50096	TYMS	thymidylate synthetase	7298
31	1.32e-05	0.00486	0.37	A_33_P3230444	ENST00000390639
32	1.34e-05	0.00486	3.62	A_33_P3394213	GRIN3B	glutamate receptor, ionotropic, N-methyl-D-aspartate 3B	116444
33	1.36e-05	0.00486	6.22	A_23_P365412	MFSD4	major facilitator superfamily domain containing 4	148808
34	1.37e-05	0.00486	2.72	A_23_P34452	LOR	loricrin	4014
35	1.46e-05	0.00504	3.37	A_23_P128408	TRIAP1	TP53 regulated inhibitor of apoptosis 1	51499
36	1.57e-05	0.00525	2.84	A_23_P40956	GHRL	ghrelin/obestatin prepropeptide	51738
37	1.61e-05	0.00525	4.49	A_24_P844984	PIGR	polymeric immunoglobulin receptor	5284
38	1.76e-05	0.00559	0.35	A_23_P156562	CRIP3
39	2.03e-05	0.00628	2.73	A_33_P3284858	ENST00000418602
40	2.13e-05	0.00643	0.4	A_23_P46928	PFKP	phosphofructokinase, platelet	5214
41	2.28e-05	0.00667	3.01	A_23_P125505	PPEF1	protein phosphatase, EF-hand calcium binding domain 1	5475
42	2.32e-05	0.00667	2.19	A_24_P93309	CDNF	cerebral dopamine neurotrophic factor	441549
43	2.38e-05	0.00668	4.93	A_33_P3414868	ENST00000418620
44	2.46e-05	0.00675	3.8	A_23_P4082	CCT6B	chaperonin containing TCP1, subunit 6B (zeta 2)	10693
45	2.56e-05	0.00687	2.68	A_33_P3413759	ACER2	alkaline ceramidase 2	340485
46	2.65e-05	0.00696	2.37	A_33_P3212375	ENST00000340779
47	2.76e-05	0.00709	6.73	A_23_P16523	GDF15	growth differentiation factor 15	9518
48	2.97e-05	0.00747	2.18	A_23_P67367	DHDH	dihydrodiol dehydrogenase (dimeric)	27294
49	3.12e-05	0.00754	0.44	A_23_P69179	LEPREL1	leprecan-like 1	55214
50	3.23e-05	0.00754	3.27	A_33_P3240652	A_33_P3240652
51	3.24e-05	0.00754	0.27	A_23_P8640	GPER	G protein-coupled estrogen receptor 1	2852
52	3.29e-05	0.00754	3.65	A_23_P382775	BBC3	BCL2 binding component 3	27113
53	3.31e-05	0.00754	4.43	A_23_P108751	FHL2	four and a half LIM domains 2	2274
54	3.5e-05	0.00783	0.35	A_24_P319647	FCRL2	Fc receptor-like 2	79368
55	3.78e-05	0.00817	2.57	A_23_P154688	SLC4A11	solute carrier family 4, sodium borate transporter, member 11	83959
56	3.79e-05	0.00817	2.3	A_23_P406025	PRUNE2	prune homolog 2 (Drosophila)	158471
57	3.87e-05	0.0082	3.03	A_33_P3361636	MGP	matrix Gla protein	4256
58	4.12e-05	0.00853	0.43	A_23_P20075	NPC1L1	NPC1 (Niemann-Pick disease, type C1, gene)-like 1	29881
59	4.17e-05	0.00853	2.11	A_23_P50517	ZNF541	zinc finger protein 541	84215
60	4.25e-05	0.00855	0.44	A_23_P20022	C7orf68
61	4.55e-05	0.00901	2.36	A_23_P147255	PCBP3	poly(rC) binding protein 3	54039
62	5.06e-05	0.00966	2.21	A_23_P120931	APOBEC3C
63	5.15e-05	0.00966	1.95	A_23_P80684	PHF7	PHD finger protein 7	51533
64	5.33e-05	0.00966	0.3	A_23_P366453	KHDRBS2
65	5.35e-05	0.00966	2.04	A_33_P3309491	PTPRU	protein tyrosine phosphatase, receptor type, U	10076
66	5.36e-05	0.00966	0.28	A_23_P408285	PRICKLE1	prickle homolog 1 (Drosophila)	144165
67	5.37e-05	0.00966	2.15	A_24_P492083	AF150244
68	5.55e-05	0.00966	11.97	A_32_P210202	E2F7	E2F transcription factor 7	144455
69	5.65e-05	0.00966	2.08	A_23_P17242	ABHD1	abhydrolase domain containing 1	84696
70	5.66e-05	0.00966	0.36	A_23_P84596	MZB1	marginal zone B and B1 cell-specific protein	51237
71	5.72e-05	0.00966	3	A_33_P3395605	TMEM119	transmembrane protein 119	338773
72	5.8e-05	0.00966	3.24	A_23_P209731	ARMC9	armadillo repeat containing 9	80210
73	5.92e-05	0.00966	2.55	A_23_P97990	HTRA1	HtrA serine peptidase 1	5654
74	5.97e-05	0.00966	4.09	A_23_P30972	ASCC3	activating signal cointegrator 1 complex subunit 3	10973
75	6e-05	0.00966	1.93	A_23_P45786	COL9A2	collagen, type IX, alpha 2	1298
76	6.42e-05	0.0101	0.52	A_33_P3210561	A_33_P3210561
77	6.46e-05	0.0101	1.98	A_24_P266285	IQCE	IQ motif containing E	23288
78	7.15e-05	0.0108	0.39	A_33_P3397473	A_33_P3397473
79	7.17e-05	0.0108	0.25	A_23_P117694	CORO2B	coronin, actin binding protein, 2B	10391
80	7.27e-05	0.0108	2.22	A_33_P3340324	LOC345051	hCG38984	345051
81	7.31e-05	0.0108	2.06	A_23_P313512	DCP1B	DCP1 decapping enzyme homolog B (S. cerevisiae)	196513
82	7.31e-05	0.0108	1.99	A_33_P3400763	PLIN4	perilipin 4	729359
83	7.52e-05	0.0109	3.04	A_24_P172481	TRIM22	tripartite motif containing 22	10346
84	7.87e-05	0.0113	2.6	A_33_P3251073	TMEM52	transmembrane protein 52	339456
85	8.11e-05	0.0115	0.29	A_23_P354341	CD160	CD160 molecule	11126
86	8.35e-05	0.0116	0.52	A_32_P190951	ENST00000390622
87	8.48e-05	0.0116	0.47	A_23_P106682	EMP2	epithelial membrane protein 2	2013
88	8.68e-05	0.0116	2.06	A_24_P376129	ENST00000374057
89	8.71e-05	0.0116	0.5	A_33_P3254335	BEND4	BEN domain containing 4	389206
90	8.74e-05	0.0116	0.39	A_23_P252306	ID1	inhibitor of DNA binding 1, dominant negative helix-loop-helix protein	3397
91	8.81e-05	0.0116	2.92	A_23_P150053	ACTA2	actin, alpha 2, smooth muscle, aorta	59
92	8.83e-05	0.0116	1.86	A_33_P3359285	A_33_P3359285
93	9.18e-05	0.0118	0.4	A_33_P3299254	VPREB3	pre-B lymphocyte 3	29802
94	9.19e-05	0.0118	2.28	A_23_P103433	OSCP1	organic solute carrier partner 1	127700
95	9.71e-05	0.0123	3.28	A_33_P3345031	XR_018837
96	9.97e-05	0.0123	1.88	A_23_P12082	CHI3L2	chitinase 3-like 2	1117
97	9.99e-05	0.0123	0.48	A_23_P211039	ADAMTS1	ADAM metallopeptidase with thrombospondin type 1 motif, 1	9510
98	0.0001012	0.0123	1.94	A_32_P163739	KIAA1257	KIAA1257	57501
99	0.0001016	0.0123	2.75	A_23_P2283	TAC3	tachykinin 3	6866
100	0.0001017	0.0123	1.95	A_23_P15692	GPR172B
101	0.0001027	0.0123	2.73	A_33_P3222917	CD276	CD276 molecule	80381
102	0.0001068	0.0125	0.38	A_33_P3347787	LOC652022	e3 ubiquitin-protein ligase MIB2-like	652022
103	0.000107	0.0125	4.65	A_32_P53524	NTN1	netrin 1	9423
104	0.0001076	0.0125	0.36	A_23_P163402	CYP1A1	cytochrome P450, family 1, subfamily A, polypeptide 1	1543
105	0.00011	0.0126	0.47	A_23_P91697	LARGE	like-glycosyltransferase	9215
106	0.0001123	0.0128	2.14	A_23_P33914	NUP62CL	nucleoporin 62kDa C-terminal like	54830
107	0.0001136	0.0128	0.54	A_23_P251881	NCR3	natural cytotoxicity triggering receptor 3	259197
108	0.0001173	0.0131	0.32	A_23_P25194	HRK	harakiri, BCL2 interacting protein (contains only BH3 domain)	8739
109	0.0001218	0.0135	2.13	A_23_P78543	AP1M2	adaptor-related protein complex 1, mu 2 subunit	10053
110	0.0001257	0.0136	2.85	A_33_P3463355	LOC286121	uncharacterized LOC286121	286121
111	0.0001261	0.0136	0.49	A_33_P3349637	PCDH1	protocadherin 1	5097
112	0.0001264	0.0136	2.08	A_24_P333567	LOC100289341	uncharacterized LOC100289341	100289341
113	0.0001298	0.0138	3.35	A_33_P3310949	ENST00000378140
114	0.0001302	0.0138	2.73	A_23_P169257	TNFSF8	tumor necrosis factor (ligand) superfamily, member 8	944
115	0.000132	0.0138	0.49	A_23_P112798	CRIP2	cysteine-rich protein 2	1397
116	0.0001335	0.0138	2.45	A_33_P3410935	C17orf89	chromosome 17 open reading frame 89	284184
117	0.0001341	0.0138	3.76	A_33_P3401586	EFCAB10	EF-hand calcium binding domain 10	100130771
118	0.0001377	0.014	2.33	A_23_P39251	PLIN5	perilipin 5	440503
119	0.0001392	0.014	2.59	A_33_P3331267	A_33_P3331267
120	0.0001411	0.014	2.36	A_23_P9485	ORM2	orosomucoid 2	5005
121	0.0001413	0.014	2.71	A_33_P3353263	ENST00000462299
122	0.0001415	0.014	3.4	A_33_P3283535	A_33_P3283535
123	0.0001433	0.0141	2.44	A_33_P3384133	C17orf99	chromosome 17 open reading frame 99	100141515
124	0.0001445	0.0141	0.43	A_33_P3363799	NCAM1	neural cell adhesion molecule 1	4684
125	0.0001482	0.0143	0.49	A_33_P3328410	LOC100291851	putative ubiquitin-like protein FUBI-like protein ENSP00000310146-like	100291851
126	0.000155	0.0147	0.43	A_23_P326893	CCDC151	coiled-coil domain containing 151	115948
127	0.0001551	0.0147	2.28	A_23_P253958	LRRC17	leucine rich repeat containing 17	10234
128	0.0001571	0.0148	1.81	A_33_P3331916	LOC100507084	hypothetical LOC100507084	100507084
129	0.0001592	0.0149	1.95	A_33_P3411477	NCCRP1	non-specific cytotoxic cell receptor protein 1 homolog (zebrafish)	342897
130	0.0001627	0.0151	0.51	A_33_P3381666	ABLIM2	actin binding LIM protein family, member 2	84448
131	0.0001643	0.0151	2.32	A_33_P3421611	ENST00000423354
132	0.0001711	0.0156	2.35	A_23_P157136	SCIN	scinderin	85477
133	0.0001764	0.0159	2.52	A_23_P62642	CCDC19	coiled-coil domain containing 19	25790
134	0.0001775	0.0159	0.44	A_23_P72077	IL12RB2	interleukin 12 receptor, beta 2	3595
135	0.0001778	0.0159	4.73	A_32_P120791	LOC727916	uncharacterized LOC727916	727916
136	0.000181	0.0161	2.01	A_23_P48740	DIO2	deiodinase, iodothyronine, type II	1734
137	0.000184	0.0162	2.29	A_33_P3304769	A_33_P3304769
138	0.0001869	0.0164	2.24	A_33_P3398111	ENST00000378416
139	0.0001919	0.0165	0.49	A_33_P3387621	RHPN2	rhophilin, Rho GTPase binding protein 2	85415
140	0.0001924	0.0165	2	A_23_P90804	MAP4K4	mitogen-activated protein kinase kinase kinase kinase 4	9448
141	0.0001928	0.0165	1.99	A_33_P3384932	NUDT8
142	0.000194	0.0165	0.37	A_33_P3298159	PTGDS	prostaglandin D2 synthase 21kDa (brain)	5730
143	0.0002	0.0168	2.05	A_33_P3317770	ENST00000368420
144	0.0002011	0.0168	0.49	A_23_P258088	PACSIN1	protein kinase C and casein kinase substrate in neurons 1	29993
145	0.0002022	0.0168	0.52	A_23_P119916	WNT6	wingless-type MMTV integration site family, member 6	7475
146	0.0002035	0.0168	0.55	A_24_P252996	FOLR3	folate receptor 3 (gamma)	2352
147	0.000205	0.0168	3.43	A_23_P34835	LMNA	lamin A/C	4000
148	0.0002169	0.0175	0.47	A_23_P140190	KIAA0125	KIAA0125	9834
149	0.0002186	0.0175	2.03	A_33_P3456233	ENST00000450304
150	0.0002189	0.0175	0.48	A_33_P3387616	RHPN1	rhophilin, Rho GTPase binding protein 1	114822
151	0.0002201	0.0175	2.56	A_23_P146233	LPL	lipoprotein lipase	4023
152	0.0002203	0.0175	4.93	A_33_P3420352	ZNF391
153	0.0002228	0.0176	0.56	A_23_P94800	S100A4	S100 calcium binding protein A4	6275
154	0.0002248	0.0176	0.43	A_33_P3271387	THAP3
155	0.0002295	0.0178	2.25	A_23_P388993	ZC3H12C	zinc finger CCCH-type containing 12C	85463
156	0.0002313	0.0178	0.45	A_33_P3223964	LOC100290415	variable region of IgG heavy chain	100290415
157	0.0002319	0.0178	1.81	A_23_P200252	NTPCR	nucleoside-triphosphatase, cancer-related	84284
158	0.0002334	0.0178	1.96	A_23_P208182	SIGLEC10	sialic acid binding Ig-like lectin 10	89790
159	0.0002361	0.0179	2	A_24_P245838	MGAT3	mannosyl (beta-1,4-)-glycoprotein beta-1,4-N-acetylglucosaminyltransferase	4248
160	0.0002393	0.0181	0.4	A_23_P76374	SYCP3	synaptonemal complex protein 3	50511
161	0.0002417	0.0181	2.36	A_23_P86330	IER5
162	0.0002508	0.0186	0.46	A_23_P211493	TMPRSS6	transmembrane protease, serine 6	164656
163	0.000252	0.0186	0.55	A_24_P931443	GPR68	G protein-coupled receptor 68	8111
164	0.000256	0.0186	2.62	A_32_P12994	LOC440900	uncharacterized LOC440900	440900
165	0.0002564	0.0186	2.3	A_23_P357101	APOBEC3F
166	0.0002568	0.0186	0.52	A_33_P3306442	QRICH2	glutamine rich 2	84074
167	0.0002577	0.0186	1.91	A_33_P3285580	GLYCTK	glycerate kinase	132158
168	0.0002609	0.0187	0.5	A_32_P183970	C15orf62	chromosome 15 open reading frame 62	643338
169	0.0002627	0.0187	2.51	A_23_P138524	CPXM2	carboxypeptidase X (M14 family), member 2	119587
170	0.0002629	0.0187	2.15	A_33_P3382229	TNNT3	troponin T type 3 (skeletal, fast)	7140
171	0.0002651	0.0187	1.83	A_24_P12690	IDO2	indoleamine 2,3-dioxygenase 2	169355
172	0.0002665	0.0187	2.69	A_24_P128312	ZNF79	zinc finger protein 79	7633
173	0.0002719	0.0188	1.74	A_24_P4661	EI24	etoposide induced 2.4 mRNA	9538
174	0.000273	0.0188	0.59	A_33_P3423570	METRN	meteorin, glial cell differentiation regulator	79006
175	0.0002738	0.0188	2.22	A_32_P41604	F5	coagulation factor V (proaccelerin, labile factor)	2153
176	0.0002744	0.0188	2.12	A_23_P309198	C21orf67	chromosome 21 open reading frame 67	84536
177	0.0002749	0.0188	1.93	A_33_P3412087	C6orf97
178	0.0002795	0.0189	1.83	A_23_P204503	PRKAB1	protein kinase, AMP-activated, beta 1 non-catalytic subunit	5564
179	0.0002813	0.0189	0.56	A_33_P3331193	ENST00000390605
180	0.0002815	0.0189	1.82	A_33_P3321372	ENST00000377651
181	0.0002841	0.0189	0.54	A_24_P45476	XCL1	chemokine (C motif) ligand 1	6375
182	0.0002855	0.0189	2.07	A_23_P48550	KIAA0284
183	0.0002915	0.0192	2.14	A_33_P3310961	ENST00000369654
184	0.0002952	0.0194	1.75	A_23_P215132	WDR91	WD repeat domain 91	29062
185	0.0002967	0.0194	0.52	A_32_P194312	SDK2	sidekick cell adhesion molecule 2	54549
186	0.0003082	0.0199	0.47	A_33_P3347971	TPD52	tumor protein D52	7163
187	0.0003088	0.0199	2.12	A_33_P3349912	ENST00000355623
188	0.000315	0.0201	2.05	A_32_P75792	FAM132A	family with sequence similarity 132, member A	388581
189	0.0003161	0.0201	1.81	A_33_P3222630	FBXO43	F-box protein 43	286151
190	0.0003169	0.0201	3.7	A_23_P116898	A2M	alpha-2-macroglobulin	2
191	0.0003183	0.0201	2.77	A_24_P244699	NUDT15	nudix (nucleoside diphosphate linked moiety X)-type motif 15	55270
192	0.0003233	0.0203	3.67	A_32_P137920	RSPH4A	radial spoke head 4 homolog A (Chlamydomonas)	345895
193	0.000327	0.0205	1.94	A_23_P119611	FXYD7	FXYD domain containing ion transport regulator 7	53822
194	0.0003345	0.0208	0.54	A_33_P3252695	CYTL1	cytokine-like 1	54360
195	0.0003415	0.0211	0.52	A_23_P254079	STBD1	starch binding domain 1	8987
196	0.0003469	0.0214	2.72	A_33_P3358745	SEPP1	selenoprotein P, plasma, 1	6414
197	0.000353	0.0216	1.87	A_23_P359376	HCG4P6
198	0.0003564	0.0217	2.66	A_23_P63896	FAS	Fas (TNF receptor superfamily, member 6)	355
199	0.0003587	0.0217	2.07	A_33_P3323862	LOC388210	apolipophorins-like	388210
200	0.00036	0.0217	0.55	A_32_P107029	NAPSA	napsin A aspartic peptidase	9476
201	0.000362	0.0217	2.42	A_23_P59877	FABP5	fatty acid binding protein 5 (psoriasis-associated)	2171
202	0.0003706	0.022	1.95	A_23_P86100	KLHDC9	kelch domain containing 9	126823
203	0.0003707	0.022	5.31	A_33_P3409944	GNAT2	guanine nucleotide binding protein (G protein), alpha transducing activity polypeptide 2	2780
204	0.0003723	0.022	0.47	A_23_P104741	KIRREL3	kin of IRRE like 3 (Drosophila)	84623
205	0.0003752	0.022	0.57	A_24_P161764	ENST00000390595
206	0.0003753	0.022	1.96	A_23_P47857	TM7SF3	transmembrane 7 superfamily member 3	51768
207	0.0003777	0.022	1.87	A_24_P295543	BLOC1S2	biogenesis of lysosomal organelles complex-1, subunit 2	282991
208	0.0003835	0.022	0.6	A_23_P148737	MYBPH	myosin binding protein H	4608
209	0.0003869	0.022	0.49	A_33_P3468017	ENST00000416774
210	0.0003888	0.022	1.89	A_33_P3247489	C11orf85	chromosome 11 open reading frame 85	283129
211	0.000389	0.022	1.67	A_23_P404094	FLJ39582	hypothetical protein FLJ39582	353117
212	0.0003905	0.022	0.51	A_24_P252945	CXCR5	chemokine (C-X-C motif) receptor 5	643
213	0.0003918	0.022	2.05	A_23_P134454	CAV1	caveolin 1, caveolae protein, 22kDa	857
214	0.0003926	0.022	0.4	A_23_P337270	ENST00000383770
215	0.0003933	0.022	0.42	A_33_P3235531	CD1D	CD1d molecule	912
216	0.0003945	0.022	0.58	A_23_P137391	ENO1	enolase 1, (alpha)	2023
217	0.0003954	0.022	0.54	A_23_P207194	GH1	growth hormone 1	2688
218	0.0004058	0.0222	3.82	A_24_P12397	TREM2	triggering receptor expressed on myeloid cells 2	54209
219	0.0004058	0.0222	1.72	A_33_P3357332	ENST00000460965
220	0.0004065	0.0222	1.63	A_32_P42964	LOC389493	uncharacterized protein LOC389493	389493
221	0.0004066	0.0222	2.26	A_33_P3244808	BEST4	bestrophin 4	266675
222	0.0004155	0.0226	4.52	A_33_P3364488	FCAMR	Fc receptor, IgA, IgM, high affinity	83953
223	0.000418	0.0226	0.4	A_33_P3379061	C9orf47	chromosome 9 open reading frame 47	286223
224	0.0004192	0.0226	0.59	A_33_P3224882	ENST00000444775
225	0.0004251	0.0226	2.81	A_23_P128574	ENOX1	ecto-NOX disulfide-thiol exchanger 1	55068
226	0.0004251	0.0226	0.29	A_24_P397817	LEP	leptin	3952
227	0.0004267	0.0226	1.82	A_23_P353014	CACNA2D4	calcium channel, voltage-dependent, alpha 2/delta subunit 4	93589
228	0.0004268	0.0226	2.05	A_23_P392126	C17orf108	chromosome 17 open reading frame 108	201229
229	0.0004334	0.0228	0.52	A_23_P107744	S1PR5	sphingosine-1-phosphate receptor 5	53637
230	0.0004352	0.0228	1.72	A_23_P168882	TP53INP1	tumor protein p53 inducible nuclear protein 1	94241
231	0.0004394	0.0229	2.3	A_33_P3829391	LOC641510	uncharacterized LOC641510	641510
232	0.0004417	0.0229	0.54	A_23_P350555	TCP10L
233	0.000442	0.0229	1.72	A_24_P317827	TMEM8B	transmembrane protein 8B	51754
234	0.0004485	0.0231	0.58	A_24_P399230	WFIKKN2	WAP, follistatin/kazal, immunoglobulin, kunitz and netrin domain containing 2	124857
235	0.0004526	0.0233	0.5	A_33_P3231357	KISS1R	KISS1 receptor	84634
236	0.0004576	0.0234	2.22	A_33_P3309414	LOC643770	uncharacterized LOC643770	643770
237	0.0004697	0.0239	2.12	A_23_P130182	AURKB	aurora kinase B	9212
238	0.0004739	0.024	0.58	A_23_P344408	CSHL1	chorionic somatomammotropin hormone-like 1	1444
239	0.000477	0.0241	0.2	A_23_P500300	TRIM15	tripartite motif containing 15	89870
240	0.0004787	0.0241	1.8	A_23_P4161	ARSG	arylsulfatase G	22901
241	0.000481	0.0241	1.79	A_23_P136355	HHAT	hedgehog acyltransferase	55733
242	0.0004828	0.0241	0.51	A_23_P26154	PLIN1	perilipin 1	5346
243	0.0004854	0.0241	1.75	A_33_P3237590	LOC728178	uncharacterized LOC728178	728178
244	0.0004907	0.0241	0.39	A_23_P215956	MYC
245	0.0004911	0.0241	0.47	A_32_P163858	SCD	stearoyl-CoA desaturase (delta-9-desaturase)	6319
246	0.0004938	0.0241	0.3	A_33_P3687198	LOC283454	uncharacterized LOC283454	283454
247	0.0004949	0.0241	1.91	A_23_P104464	ALOX5	arachidonate 5-lipoxygenase	240
248	0.0004978	0.0241	3.5	A_23_P208302	APOC2	apolipoprotein C-II	344
249	0.0004985	0.0241	1.84	A_33_P3421913	CADM1	cell adhesion molecule 1	23705
250	0.0004997	0.0241	1.71	A_33_P3236686	AF461897
251	0.000502	0.0241	0.56	A_33_P3214481	P4HA1	prolyl 4-hydroxylase, alpha polypeptide I	5033
252	0.0005066	0.0243	0.54	A_24_P367432	LOC100133862	ig heavy chain V-I region V35-like	100133862
253	0.000511	0.0243	1.7	A_33_P3676515	C21orf122	chromosome 21 open reading frame 122	84739
254	0.0005129	0.0243	0.53	A_23_P20427	RHOBTB2	Rho-related BTB domain containing 2	23221
255	0.0005133	0.0243	1.98	A_33_P3389023	SRD5A3	steroid 5 alpha-reductase 3	79644
256	0.0005152	0.0243	0.45	A_33_P3284045	NEK10
257	0.000518	0.0243	0.58	A_23_P147245	OSBPL10	oxysterol binding protein-like 10	114884
258	0.0005267	0.0246	2.37	A_33_P3221925	C6orf170	chromosome 6 open reading frame 170	221322
259	0.0005274	0.0246	2.53	A_24_P159312	SLC7A6	solute carrier family 7 (amino acid transporter light chain, y+L system), member 6	9057
260	0.0005336	0.0246	1.83	A_33_P3490572	PM20D1	peptidase M20 domain containing 1	148811
261	0.0005342	0.0246	1.78	A_24_P318939	ZNF337	zinc finger protein 337	26152
262	0.0005355	0.0246	2.99	A_33_P3396214	KREMEN2	kringle containing transmembrane protein 2	79412
263	0.0005365	0.0246	0.52	A_23_P416468	PIF1
264	0.0005389	0.0246	1.72	A_32_P181297	ST7OT1
265	0.0005443	0.0248	3.41	A_33_P3381777	TREML1	triggering receptor expressed on myeloid cells-like 1	340205
266	0.0005511	0.025	0.6	A_33_P3884005	LOC93444	uncharacterized LOC93444	93444
267	0.0005577	0.0252	0.59	A_33_P3282434	SLC16A1	solute carrier family 16, member 1 (monocarboxylic acid transporter 1)	6566
268	0.0005645	0.0254	3.64	A_23_P58606	CCNG1	cyclin G1	900
269	0.0005733	0.0257	2.07	A_23_P1014	C1orf97
270	0.000581	0.0258	2.05	A_23_P422933	ARHGAP20	Rho GTPase activating protein 20	57569
271	0.0005816	0.0258	0.46	A_23_P420692	PPFIA4	protein tyrosine phosphatase, receptor type, f polypeptide (PTPRF), interacting protein (liprin), alpha 4	8497
272	0.0005826	0.0258	1.85	A_23_P39116	LIG1	ligase I, DNA, ATP-dependent	3978
273	0.0005842	0.0258	0.51	A_33_P3347057	LOC100132005	uncharacterized LOC100132005	100132005
274	0.0005879	0.0259	1.71	A_33_P3692756	LOC723809	uncharacterized LOC723809	723809
275	0.0006033	0.0265	1.66	A_24_P359030	NCRNA00167
276	0.0006092	0.0266	2.1	A_33_P3351175	WNK2
277	0.0006109	0.0266	0.41	A_33_P3294598	PCDH10	protocadherin 10	57575
278	0.0006134	0.0266	1.72	A_33_P3392077	TP53I3	tumor protein p53 inducible protein 3	9540
279	0.0006144	0.0266	1.97	A_33_P3570208	LOC339929
280	0.0006216	0.0267	0.59	A_23_P49009	LPCAT4	lysophosphatidylcholine acyltransferase 4	254531
281	0.0006221	0.0267	1.82	A_23_P257578	SRA1	steroid receptor RNA activator 1	10011
282	0.0006315	0.027	0.6	A_24_P118376	CEACAM20	carcinoembryonic antigen-related cell adhesion molecule 20	125931
283	0.0006403	0.0272	1.85	A_24_P194661	FLJ38379	uncharacterized FLJ38379	285097
284	0.0006414	0.0272	0.45	A_24_P683861	ENST00000390594
285	0.0006423	0.0272	0.56	A_33_P3227400	COL4A4	collagen, type IV, alpha 4	1286
286	0.0006461	0.0273	1.93	A_23_P421423	TNFAIP2	tumor necrosis factor, alpha-induced protein 2	7127
287	0.0006519	0.0274	0.55	A_23_P20035	GPR146	G protein-coupled receptor 146	115330
288	0.0006676	0.0279	2.03	A_33_P3226546	A_33_P3226546
289	0.0006687	0.0279	0.52	A_23_P129157	NEIL1	nei endonuclease VIII-like 1 (E. coli)	79661
290	0.0006834	0.0282	2.09	A_32_P179998	DMRTC1	DMRT-like family C1	63947
291	0.000684	0.0282	1.98	A_23_P145657	STAG3	stromal antigen 3	10734
292	0.0006842	0.0282	0.55	A_33_P3229156	SLC17A9	solute carrier family 17, member 9	63910
293	0.0006854	0.0282	1.88	A_33_P3299834	POLR2E	polymerase (RNA) II (DNA directed) polypeptide E, 25kDa	5434
294	0.0006876	0.0282	2.11	A_33_P3240532	RGL1	ral guanine nucleotide dissociation stimulator-like 1	23179
295	0.0006948	0.0282	2.48	A_23_P121374	SEMA5B
296	0.0006965	0.0282	2.21	A_33_P3333224	GLIS2	GLIS family zinc finger 2	84662
297	0.0006978	0.0282	1.96	A_23_P44836	NT5DC2	5'-nucleotidase domain containing 2	64943
298	0.0006982	0.0282	1.6	A_32_P32391	OR7E156P
299	0.0006985	0.0282	0.6	A_33_P3416682	ENST00000446753
300	0.0007016	0.0282	1.63	A_23_P142671	ZNF513	zinc finger protein 513	130557
301	0.0007115	0.0285	0.53	A_23_P63343	UTS2	urotensin 2	10911
302	0.0007129	0.0285	0.37	A_23_P120863	GAL3ST1	galactose-3-O-sulfotransferase 1	9514
303	0.0007247	0.0288	3.49	A_33_P3301709	GNG4	guanine nucleotide binding protein (G protein), gamma 4	2786
304	0.0007265	0.0288	2.24	A_23_P427747	C2orf65	chromosome 2 open reading frame 65	130951
305	0.0007267	0.0288	2.48	A_32_P150030	PPM1D	protein phosphatase, Mg2+/Mn2+ dependent, 1D	8493
306	0.0007315	0.0288	0.45	A_23_P76071	B3GNT4	UDP-GlcNAc:betaGal beta-1,3-N-acetylglucosaminyltransferase 4	79369
307	0.0007383	0.0288	0.53	A_33_P3287084	LOC100128009	immunoglobulin kappa light chain variable region	100128009
308	0.0007384	0.0288	0.54	A_24_P119685	OBSCN	obscurin, cytoskeletal calmodulin and titin-interacting RhoGEF	84033
309	0.0007395	0.0288	0.53	A_33_P3321632	A_33_P3321632
310	0.0007403	0.0288	1.7	A_23_P6909	CCRL1	chemokine (C-C motif) receptor-like 1	51554
311	0.0007514	0.0291	1.69	A_24_P393565	ENST00000399057
312	0.0007515	0.0291	0.38	A_32_P108655	AK4	adenylate kinase 4	205
313	0.0007582	0.0292	0.59	A_23_P102117	WNT10A
314	0.000762	0.0292	0.62	A_33_P3272568	ENST00000379331
315	0.0007621	0.0292	1.71	A_23_P145895	TP53TG1	TP53 target 1 (non-protein coding)	11257
316	0.0007646	0.0292	2.23	A_33_P3411075	FSCN1	fascin homolog 1, actin-bundling protein (Strongylocentrotus purpuratus)	6624
317	0.0007665	0.0292	2.51	A_24_P272515	A_24_P272515
318	0.0007684	0.0292	1.7	A_32_P116271	NCRNA00247
319	0.0007739	0.0293	0.49	A_33_P3261428	A_33_P3261428
320	0.0007776	0.0293	2.13	A_23_P102017	ERMN	ermin, ERM-like protein	57471
321	0.0007818	0.0294	2.19	A_24_P401830	LOC100129196	uncharacterized LOC100129196	100129196
322	0.0007949	0.0298	1.88	A_23_P67529	KCNN4	potassium intermediate/small conductance calcium-activated channel, subfamily N, member 4	3783
323	0.0008021	0.03	0.62	A_23_P210690	TRIB3	tribbles homolog 3 (Drosophila)	57761
324	0.0008065	0.0301	1.82	A_33_P3260322	A_33_P3260322
325	0.0008124	0.0301	0.61	A_24_P14634	EMID1	EMI domain containing 1	129080
326	0.0008135	0.0301	2.81	A_23_P62634	RHCE
327	0.0008244	0.0304	1.62	A_32_P797019	ENST00000400340
328	0.0008314	0.0305	2.96	A_23_P165624	TNFAIP6	tumor necrosis factor, alpha-induced protein 6	7130
329	0.0008363	0.0305	1.84	A_23_P81898	UBD	ubiquitin D	10537
330	0.0008377	0.0305	2.14	A_23_P65870	FBXO22	F-box protein 22	26263
331	0.0008395	0.0305	1.88	A_23_P46673	ENST00000422603
332	0.0008397	0.0305	2.24	A_23_P169494	ORM1	orosomucoid 1	5004
333	0.0008499	0.0308	1.7	A_23_P151297	TENC1	tensin like C1 domain containing phosphatase (tensin 2)	23371
334	0.0008514	0.0308	2.25	A_23_P148308	RBM3	RNA binding motif (RNP1, RRM) protein 3	5935
335	0.0008569	0.0309	2.05	A_23_P420293	C11orf45	chromosome 11 open reading frame 45	219833
336	0.0008596	0.0309	2.63	A_24_P339858	C21orf90	chromosome 21 open reading frame 90	114043
337	0.0008724	0.0313	0.58	A_33_P3261408	TMIE	transmembrane inner ear	259236
338	0.0008765	0.0313	4.91	A_24_P89457	CDKN1A	cyclin-dependent kinase inhibitor 1A (p21, Cip1)	1026
339	0.0008812	0.0314	1.83	A_33_P3294277	CYP4F3	cytochrome P450, family 4, subfamily F, polypeptide 3	4051
340	0.0008832	0.0314	0.41	A_23_P100583	LPO	lactoperoxidase	4025
341	0.0009081	0.0321	0.64	A_33_P3317460	XR_037929
342	0.0009097	0.0321	0.46	A_23_P200489	TMEM63A	transmembrane protein 63A	9725
343	0.0009152	0.0321	0.61	A_33_P3306679	PLEKHG7	pleckstrin homology domain containing, family G (with RhoGef domain) member 7	440107
344	0.0009159	0.0321	1.8	A_23_P129425	TSNAXIP1	translin-associated factor X interacting protein 1	55815
345	0.0009197	0.0322	0.55	A_33_P3247205	MOSC1
346	0.0009224	0.0322	1.64	A_33_P3308512	SLC16A10	solute carrier family 16, member 10 (aromatic amino acid transporter)	117247
347	0.0009323	0.0324	1.67	A_24_P294851	TRIM38	tripartite motif containing 38	10475
348	0.0009406	0.0326	2.81	A_23_P390518	TNFRSF11A	tumor necrosis factor receptor superfamily, member 11a, NFKB activator	8792
349	0.0009718	0.0336	2.13	A_23_P143885	ARHGEF3	Rho guanine nucleotide exchange factor (GEF) 3	50650
350	0.0009728	0.0336	0.62	A_33_P3352148	AGAP2	ArfGAP with GTPase domain, ankyrin repeat and PH domain 2	116986
351	0.0009824	0.0338	1.71	A_33_P3608210	LOC554202
352	0.0009876	0.0339	0.44	A_33_P3271657	HHIPL1	HHIP-like 1	84439
353	0.0009983	0.0341	0.63	A_33_P3310774	ENST00000510551
354	0.0009997	0.0341	2.65	A_23_P165239	ZNF208	zinc finger protein 208	7757

## Sheet: LDR 2.23Gy
Class comparison: LDR 2.23 Gy vs Sham irradiated control
No.	Parametric p-value	FDR	Fold-change IRR vs CTL	UniqueID	Symbol	Name	EntrezID
1	< 1e-07	< 1e-07	17.42	A_23_P206077	AEN	apoptosis enhancing nuclease	64782
2	< 1e-07	< 1e-07	14.26	A_23_P38154	FDXR	ferredoxin reductase	2232
3	< 1e-07	< 1e-07	6.07	A_23_P52610	DDB2	damage-specific DNA binding protein 2, 48kDa	1643
4	4e-07	0.00121	6.05	A_23_P252541	RAB7B	RAB7B, member RAS oncogene family	338382
5	6e-07	0.00145	5.73	A_33_P3252834	PHLDA3	pleckstrin homology-like domain, family A, member 3	23612
6	1.1e-06	0.00221	3.64	A_23_P150053	ACTA2	actin, alpha 2, smooth muscle, aorta	59
7	1.6e-06	0.00228	4.98	A_23_P28886	PCNA	proliferating cell nuclear antigen	5111
8	1.6e-06	0.00228	4.23	A_23_P23221	GADD45A	growth arrest and DNA-damage-inducible, alpha	1647
9	1.7e-06	0.00228	4.98	A_33_P3243449	CD70	CD70 molecule	970
10	1.9e-06	0.00229	10.08	A_33_P3599591	PAPPA	pregnancy-associated plasma protein A, pappalysin 1	5069
11	2.5e-06	0.00241	16.27	A_32_P347617	APOBEC3H	apolipoprotein B mRNA editing enzyme, catalytic polypeptide-like 3H	164668
12	2.7e-06	0.00241	0.12	A_33_P3305835	VPREB1	pre-B lymphocyte 1	7441
13	2.8e-06	0.00241	2.93	A_23_P71790	MAMDC4	MAM domain containing 4	158056
14	2.8e-06	0.00241	3.94	A_33_P3357748	PVT1	Pvt1 oncogene (non-protein coding)	5820
15	3.1e-06	0.00241	2.83	A_32_P96692	POLH	polymerase (DNA directed), eta	5429
16	3.2e-06	0.00241	3.1	A_33_P3267410	KILLIN
17	3.6e-06	0.00256	2.86	A_24_P88921	XPC	xeroderma pigmentosum, complementation group C	7508
18	4.5e-06	0.00302	2.53	A_23_P154688	SLC4A11	solute carrier family 4, sodium borate transporter, member 11	83959
19	4.9e-06	0.00311	4.32	A_23_P30972	ASCC3	activating signal cointegrator 1 complex subunit 3	10973
20	5.7e-06	0.00344	3.33	A_23_P108751	FHL2	four and a half LIM domains 2	2274
21	6.3e-06	0.00352	6.62	A_23_P126836	TNFSF4	tumor necrosis factor (ligand) superfamily, member 4	7292
22	6.6e-06	0.00352	2.76	A_23_P83192	PHPT1	phosphohistidine phosphatase 1	29085
23	6.7e-06	0.00352	4.86	A_23_P113283	ZMAT3	zinc finger, matrin-type 3	64393
24	9.4e-06	0.00473	3.25	A_23_P14734	RPS27L	ribosomal protein S27-like	51065
25	1e-05	0.00478	5.01	A_33_P3361891	TMPRSS7	transmembrane protease, serine 7	344805
26	1.03e-05	0.00478	3.41	A_23_P208706	BAX	BCL2-associated X protein	581
27	1.14e-05	0.0051	4.34	A_24_P326739	GLS2	glutaminase 2 (liver, mitochondrial)	27165
28	1.41e-05	0.00608	4.13	A_33_P3345031	XR_018837
29	1.5e-05	0.00624	2.33	A_23_P82979	LAMC3	laminin, gamma 3	10319
30	1.62e-05	0.00652	2.8	A_23_P128408	TRIAP1	TP53 regulated inhibitor of apoptosis 1	51499
31	2.33e-05	0.00898	2.14	A_23_P48550	KIAA0284
32	2.38e-05	0.00898	2.65	A_33_P3303945	OR52N4
33	2.56e-05	0.00937	0.51	A_23_P258088	PACSIN1	protein kinase C and casein kinase substrate in neurons 1	29993
34	2.9e-05	0.0101	2.23	A_33_P3410935	C17orf89	chromosome 17 open reading frame 89	284184
35	2.93e-05	0.0101	2.83	A_24_P925664	MDM2	Mdm2, p53 E3 ubiquitin protein ligase homolog (mouse)	4193
36	3.72e-05	0.0125	0.37	A_23_P69179	LEPREL1	leprecan-like 1	55214
37	4.13e-05	0.0132	1.86	A_23_P50517	ZNF541	zinc finger protein 541	84215
38	4.14e-05	0.0132	2.83	A_33_P3258452	C12orf5
39	5.47e-05	0.0169	2.73	A_33_P3394213	GRIN3B	glutamate receptor, ionotropic, N-methyl-D-aspartate 3B	116444
40	5.63e-05	0.017	0.42	A_23_P20035	GPR146	G protein-coupled receptor 146	115330
41	6.53e-05	0.019	8.05	A_32_P210202	E2F7	E2F transcription factor 7	144455
42	6.7e-05	0.019	0.48	A_23_P129157	NEIL1	nei endonuclease VIII-like 1 (E. coli)	79661
43	6.75e-05	0.019	1.98	A_33_P3389113	LOC643749
44	7.13e-05	0.0196	2.14	A_33_P3456233	ENST00000450304
45	7.58e-05	0.0201	0.33	A_23_P215956	MYC
46	7.64e-05	0.0201	0.11	A_24_P397817	LEP	leptin	3952
47	8.54e-05	0.0219	1.83	A_23_P4082	CCT6B	chaperonin containing TCP1, subunit 6B (zeta 2)	10693
48	9e-05	0.0221	1.97	A_23_P39116	LIG1	ligase I, DNA, ATP-dependent	3978
49	9.04e-05	0.0221	0.36	A_23_P117694	CORO2B	coronin, actin binding protein, 2B	10391
50	9.16e-05	0.0221	0.35	A_24_P389916	LRRC32	leucine rich repeat containing 32	2615
51	9.42e-05	0.0223	3.62	A_23_P365412	MFSD4	major facilitator superfamily domain containing 4	148808
52	9.65e-05	0.0224	2.51	A_33_P3295203	HAS1	hyaluronan synthase 1	3036
53	0.0001029	0.0231	3.18	A_24_P172481	TRIM22	tripartite motif containing 22	10346
54	0.0001031	0.0231	0.11	A_23_P8640	GPER	G protein-coupled estrogen receptor 1	2852
55	0.0001131	0.0239	8.45	A_23_P52986	VWCE	von Willebrand factor C and EGF domains	220001
56	0.0001132	0.0239	2.28	A_33_P3288074	LOC730202	uncharacterized LOC730202	730202
57	0.0001141	0.0239	4.17	A_32_P120791	LOC727916	uncharacterized LOC727916	727916
58	0.000115	0.0239	1.86	A_23_P12082	CHI3L2	chitinase 3-like 2	1117
59	0.0001204	0.0246	2.89	A_33_P3413759	ACER2	alkaline ceramidase 2	340485
60	0.0001318	0.0265	2.11	A_23_P67529	KCNN4	potassium intermediate/small conductance calcium-activated channel, subfamily N, member 4	3783
61	0.0001419	0.0275	0.48	A_23_P50426	KANK2	KN motif and ankyrin repeat domains 2	25959
62	0.0001435	0.0275	0.27	A_23_P354341	CD160	CD160 molecule	11126
63	0.0001437	0.0275	0.57	A_33_P3397473	A_33_P3397473
64	0.0001462	0.0276	0.45	A_33_P3328410	LOC100291851	putative ubiquitin-like protein FUBI-like protein ENSP00000310146-like	100291851
65	0.0001515	0.0281	1.87	A_33_P3226546	A_33_P3226546
66	0.0001563	0.0285	1.87	A_23_P357101	APOBEC3F
67	0.000158	0.0285	2.61	A_23_P319005	HMP19	HMP19 protein	51617
68	0.0001671	0.0292	18.23	A_32_P52153	LOC100507177	hypothetical LOC100507177	100507177
69	0.0001756	0.0292	2.71	A_23_P169257	TNFSF8	tumor necrosis factor (ligand) superfamily, member 8	944
70	0.0001769	0.0292	0.56	A_23_P20427	RHOBTB2	Rho-related BTB domain containing 2	23221
71	0.0001777	0.0292	2.22	A_33_P3331267	A_33_P3331267
72	0.0001778	0.0292	2.69	A_33_P3397763	TNFSF9	tumor necrosis factor (ligand) superfamily, member 9	8744
73	0.0001782	0.0292	2.24	A_23_P34452	LOR	loricrin	4014
74	0.0001788	0.0292	2.76	A_23_P382775	BBC3	BCL2 binding component 3	27113
75	0.0001814	0.0292	0.47	A_24_P252945	CXCR5	chemokine (C-X-C motif) receptor 5	643
76	0.000185	0.0293	3.44	A_23_P58606	CCNG1	cyclin G1	900
77	0.0001869	0.0293	0.43	A_23_P84596	MZB1	marginal zone B and B1 cell-specific protein	51237
78	0.0001903	0.0295	2.53	A_33_P3244669	TMEM30A	transmembrane protein 30A	55754
79	0.0001945	0.0296	1.95	A_23_P120931	APOBEC3C
80	0.000196	0.0296	0.53	A_23_P43369	SIT1	signaling threshold regulating transmembrane adaptor 1	27240
81	0.0002005	0.0299	3.4	A_24_P12397	TREM2	triggering receptor expressed on myeloid cells 2	54209
82	0.0002057	0.03	3.48	A_33_P3409944	GNAT2	guanine nucleotide binding protein (G protein), alpha transducing activity polypeptide 2	2780
83	0.0002064	0.03	0.44	A_33_P3379922	PROC	protein C (inactivator of coagulation factors Va and VIIIa)	5624
84	0.0002243	0.0322	0.38	A_23_P46928	PFKP	phosphofructokinase, platelet	5214
85	0.0002288	0.0325	1.76	A_23_P313512	DCP1B	DCP1 decapping enzyme homolog B (S. cerevisiae)	196513
86	0.000237	0.0333	0.42	A_23_P104741	KIRREL3	kin of IRRE like 3 (Drosophila)	84623
87	0.0002416	0.0335	1.97	A_33_P3358943	GRM2	glutamate receptor, metabotropic 2	2912
88	0.0002478	0.0336	0.42	A_23_P252306	ID1	inhibitor of DNA binding 1, dominant negative helix-loop-helix protein	3397
89	0.000248	0.0336	0.55	A_23_P4714	MIA	melanoma inhibitory activity	8190
90	0.0002534	0.0338	1.73	A_23_P15692	GPR172B
91	0.0002546	0.0338	0.55	A_33_P3349637	PCDH1	protocadherin 1	5097
92	0.0002594	0.034	5.32	A_33_P3420352	ZNF391
93	0.0002628	0.034	2.11	A_33_P3630780	LOC286058	uncharacterized LOC286058	286058
94	0.0002648	0.034	1.73	A_23_P40956	GHRL	ghrelin/obestatin prepropeptide	51738
95	0.0002712	0.0345	0.55	A_23_P107744	S1PR5	sphingosine-1-phosphate receptor 5	53637
96	0.000276	0.0347	2.54	A_33_P3414868	ENST00000418620
97	0.0002822	0.0348	0.52	A_33_P3309468	PTPRS	protein tyrosine phosphatase, receptor type, S	5802
98	0.0002823	0.0348	0.4	A_33_P3370449	GOT1L1	glutamic-oxaloacetic transaminase 1-like 1	137362
99	0.0002926	0.0357	1.68	A_32_P21246	HCG27	HLA complex group 27 (non-protein coding)	253018
100	0.000296	0.0357	1.68	A_32_P42964	LOC389493	uncharacterized protein LOC389493	389493
101	0.0003122	0.0373	1.66	A_23_P80068	BTG3	BTG family, member 3	10950
102	0.0003257	0.0386	1.79	A_24_P318939	ZNF337	zinc finger protein 337	26152
103	0.0003289	0.0386	2.28	A_23_P121374	SEMA5B
104	0.0003361	0.039	0.28	A_33_P3264042	EFCAB3	EF-hand calcium binding domain 3	146779
105	0.0003404	0.0391	3.15	A_32_P135348	TANC1	tetratricopeptide repeat, ankyrin repeat and coiled-coil containing 1	85461
106	0.0003559	0.0403	0.55	A_33_P3387621	RHPN2	rhophilin, Rho GTPase binding protein 2	85415
107	0.0003573	0.0403	1.85	A_23_P103433	OSCP1	organic solute carrier partner 1	127700
108	0.0003601	0.0403	0.51	A_23_P211039	ADAMTS1	ADAM metallopeptidase with thrombospondin type 1 motif, 1	9510
109	0.0003667	0.0406	1.68	A_33_P3384932	NUDT8
110	0.0003795	0.0417	0.54	A_33_P3347971	TPD52	tumor protein D52	7163
111	0.0004022	0.0426	1.69	A_23_P140373	FLVCR2	feline leukemia virus subgroup C cellular receptor family, member 2	55640
112	0.0004028	0.0426	1.78	A_33_P3232637	XM_001130201
113	0.000403	0.0426	1.61	A_33_P3284858	ENST00000418602
114	0.000404	0.0426	0.41	A_33_P3298159	PTGDS	prostaglandin D2 synthase 21kDa (brain)	5730
115	0.0004062	0.0426	1.94	A_33_P3695899	FLJ31104	uncharacterized LOC441072	441072
116	0.0004191	0.0436	1.74	A_33_P3331916	LOC100507084	hypothetical LOC100507084	100507084
117	0.0004259	0.0439	0.23	A_23_P420692	PPFIA4	protein tyrosine phosphatase, receptor type, f polypeptide (PTPRF), interacting protein (liprin), alpha 4	8497
118	0.0004304	0.044	0.45	A_23_P408285	PRICKLE1	prickle homolog 1 (Drosophila)	144165
119	0.0004382	0.0444	0.32	A_33_P3419785	BNIP3	BCL2/adenovirus E1B 19kDa interacting protein 3	664
120	0.0004425	0.0444	0.39	A_23_P25194	HRK	harakiri, BCL2 interacting protein (contains only BH3 domain)	8739
121	0.0004451	0.0444	1.96	A_23_P135248	CCL27	chemokine (C-C motif) ligand 27	10850
122	0.0004507	0.0446	0.61	A_23_P5903	SLCO4A1	solute carrier organic anion transporter family, member 4A1	28231
123	0.0004565	0.0448	0.55	A_23_P326893	CCDC151	coiled-coil domain containing 151	115948
124	0.0004677	0.0454	0.082	A_33_P3256952	EGLN3	egl nine homolog 3 (C. elegans)	112399
125	0.00047	0.0454	1.58	A_23_P404094	FLJ39582	hypothetical protein FLJ39582	353117
126	0.0004745	0.0455	0.51	A_33_P3236661	CR599152
127	0.0004909	0.0465	1.71	A_23_P161769	FXYD2
128	0.0004967	0.0465	2.75	A_32_P53524	NTN1	netrin 1	9423
129	0.0004973	0.0465	2.2	A_23_P157136	SCIN	scinderin	85477
130	0.0005036	0.0466	0.61	A_33_P3327539	TBC1D9	TBC1 domain family, member 9 (with GRAM domain)	23158
131	0.0005055	0.0466	0.31	A_23_P410717	C1orf51	chromosome 1 open reading frame 51	148523
132	0.0005165	0.047	0.53	A_24_P319647	FCRL2	Fc receptor-like 2	79368
133	0.0005175	0.047	1.68	A_24_P924611	ENST00000359590
134	0.0005258	0.0471	0.63	A_23_P32404	ISG20	interferon stimulated exonuclease gene 20kDa	3669
135	0.000528	0.0471	0.6	A_33_P3210561	A_33_P3210561
136	0.0005333	0.0471	1.91	A_23_P47857	TM7SF3	transmembrane 7 superfamily member 3	51768
137	0.0005344	0.0471	0.43	A_33_P3231357	KISS1R	KISS1 receptor	84634
138	0.0005406	0.0472	0.59	A_23_P140190	KIAA0125	KIAA0125	9834
139	0.0005462	0.0472	2.12	A_23_P70448	HIST1H1A	histone cluster 1, H1a	3024
140	0.0005596	0.0472	0.58	A_33_P3254335	BEND4	BEN domain containing 4	389206
141	0.000563	0.0472	2.38	A_24_P53778	ITLN2	intelectin 2	142683
142	0.000563	0.0472	2.06	A_23_P65870	FBXO22	F-box protein 22	26263
143	0.0005638	0.0472	2.58	A_23_P384551	ENST00000370520
144	0.0005653	0.0472	1.65	A_23_P133842	HIST1H1T	histone cluster 1, H1t	3010
145	0.0005667	0.0472	3.29	A_24_P115967	DAGLA	diacylglycerol lipase, alpha	747
146	0.0005744	0.0473	1.57	A_33_P3411328	LOC730227	uncharacterized LOC730227	730227
147	0.0005754	0.0473	1.8	A_24_P93309	CDNF	cerebral dopamine neurotrophic factor	441549
148	0.0005807	0.0474	0.56	A_23_P72077	IL12RB2	interleukin 12 receptor, beta 2	3595
149	0.000595	0.0481	0.21	A_23_P20022	C7orf68
150	0.0006074	0.0481	1.59	A_23_P128323	SCNN1A	sodium channel, non-voltage-gated 1 alpha subunit	6337
151	0.0006129	0.0481	1.78	A_33_P3227661	A_33_P3227661
152	0.0006135	0.0481	1.5	A_23_P200252	NTPCR	nucleoside-triphosphatase, cancer-related	84284
153	0.0006203	0.0481	1.78	A_33_P3247320	EMR4P	egf-like module containing, mucin-like, hormone receptor-like 4 pseudogene	326342
154	0.0006252	0.0481	1.79	A_23_P211428	SMTN	smoothelin	6525
155	0.0006404	0.0481	1.94	A_33_P3227788	PANK1	pantothenate kinase 1	53354
156	0.0006452	0.0481	0.67	A_32_P190951	ENST00000390622
157	0.0006458	0.0481	0.57	A_32_P47643	FAM110C	family with sequence similarity 110, member C	642273
158	0.0006493	0.0481	1.68	A_33_P3299560	LEKR1	leucine, glutamate and lysine rich 1	389170
159	0.0006543	0.0481	0.39	A_33_P3341601	WDR86	WD repeat domain 86	349136
160	0.0006548	0.0481	0.52	A_23_P29204	MTFP1	mitochondrial fission process 1	51537
161	0.0006552	0.0481	1.95	A_33_P3251073	TMEM52	transmembrane protein 52	339456
162	0.0006563	0.0481	2.21	A_24_P159312	SLC7A6	solute carrier family 7 (amino acid transporter light chain, y+L system), member 6	9057
163	0.0006624	0.0481	0.63	A_23_P4551	SETBP1	SET binding protein 1	26040
164	0.0006684	0.0481	0.39	A_33_P3226212	JAM2	junctional adhesion molecule 2	58494
165	0.0006761	0.0481	1.96	A_33_P3362826	ANKRD31	ankyrin repeat domain 31	256006
166	0.0006863	0.0481	0.5	A_23_P102117	WNT10A
167	0.0006896	0.0481	2.41	A_23_P57268	CXADR	coxsackie virus and adenovirus receptor	1525
168	0.0006917	0.0481	0.35	A_23_P500300	TRIM15	tripartite motif containing 15	89870
169	0.0006921	0.0481	0.47	A_23_P373568	FUZ	fuzzy homolog (Drosophila)	80199
170	0.0006934	0.0481	0.52	A_24_P402588	BCL11A	B-cell CLL/lymphoma 11A (zinc finger protein)	53335
171	0.0006943	0.0481	0.49	A_32_P62863	SCHIP1	schwannomin interacting protein 1	29970
172	0.0006967	0.0481	0.6	A_24_P205589	ACOT7	acyl-CoA thioesterase 7	11332
173	0.0006969	0.0481	2.34	A_33_P3240652	A_33_P3240652
174	0.0007006	0.0481	1.89	A_23_P112026	IDO1	indoleamine 2,3-dioxygenase 1	3620
175	0.0007007	0.0481	2.15	A_33_P3326588	TNFRSF10D	tumor necrosis factor receptor superfamily, member 10d, decoy with truncated death domain	8793
176	0.0007012	0.0481	0.5	A_23_P357717	TCL1A	T-cell leukemia/lymphoma 1A	8115
177	0.0007244	0.0492	0.35	A_23_P104594	SCT	secretin	6343
178	0.0007254	0.0492	1.74	A_24_P245838	MGAT3	mannosyl (beta-1,4-)-glycoprotein beta-1,4-N-acetylglucosaminyltransferase	4248
179	0.0007315	0.0493	0.6	A_23_P206371	NOL3	nucleolar protein 3 (apoptosis repressor with CARD domain)	8996
180	0.0007564	0.0507	0.6	A_23_P43898	EPHX4	epoxide hydrolase 4	253152
181	0.0007678	0.0512	2.23	A_33_P3463355	LOC286121	uncharacterized LOC286121	286121
182	0.000774	0.0513	0.62	A_23_P130435	LIM2	lens intrinsic membrane protein 2, 19kDa	3982
183	0.0007791	0.0514	1.86	A_23_P55373	ALOX15	arachidonate 15-lipoxygenase	246
184	0.0007988	0.0524	0.35	A_32_P194312	SDK2	sidekick cell adhesion molecule 2	54549
185	0.0008111	0.0529	1.79	A_23_P45786	COL9A2	collagen, type IX, alpha 2	1298
186	0.000823	0.0533	1.67	A_23_P136355	HHAT	hedgehog acyltransferase	55733
187	0.0008251	0.0533	2.63	A_33_P3381777	TREML1	triggering receptor expressed on myeloid cells-like 1	340205
188	0.0008444	0.0542	0.39	A_33_P3687198	LOC283454	uncharacterized LOC283454	283454
189	0.0008483	0.0542	0.64	A_23_P49448	FA2H	fatty acid 2-hydroxylase	79152
190	0.000858	0.0545	0.47	A_23_P431305	FAM69B	family with sequence similarity 69, member B	138311
191	0.0008649	0.0545	2.35	A_23_P344655	FLJ36848	uncharacterized LOC647115	647115
192	0.0008674	0.0545	0.47	A_33_P3333282	FGF11	fibroblast growth factor 11	2256
193	0.0008765	0.0546	0.61	A_23_P360804	CPNE5
194	0.000877	0.0546	1.56	A_33_P3676515	C21orf122	chromosome 21 open reading frame 122	84739
195	0.0008931	0.0548	2	A_23_P17242	ABHD1	abhydrolase domain containing 1	84696
196	0.000899	0.0548	1.85	A_23_P67367	DHDH	dihydrodiol dehydrogenase (dimeric)	27294
197	0.0009063	0.0548	0.47	A_23_P120863	GAL3ST1	galactose-3-O-sulfotransferase 1	9514
198	0.000907	0.0548	2.58	A_23_P116898	A2M	alpha-2-macroglobulin	2
199	0.0009127	0.0548	0.66	A_33_P3294089	A_33_P3294089
200	0.0009142	0.0548	2.03	A_33_P3227551	ENST00000509069
201	0.0009151	0.0548	2.47	A_23_P93562	SESN1	sestrin 1	27244
202	0.0009174	0.0548	1.98	A_23_P86330	IER5
203	0.0009206	0.0548	2.99	A_24_P89457	CDKN1A	cyclin-dependent kinase inhibitor 1A (p21, Cip1)	1026
204	0.0009411	0.0554	1.77	A_24_P401830	LOC100129196	uncharacterized LOC100129196	100129196
205	0.0009438	0.0554	1.52	A_32_P203786	FAM7A1
206	0.0009533	0.0554	0.57	A_23_P130836	GZMM	granzyme M (lymphocyte met-ase 1)	3004
207	0.0009534	0.0554	0.62	A_32_P107029	NAPSA	napsin A aspartic peptidase	9476
208	0.0009579	0.0554	1.49	A_24_P682579	A_24_P682579
209	0.0009604	0.0554	2.92	A_23_P3956	C1QTNF1	C1q and tumor necrosis factor related protein 1	114897
210	0.0009628	0.0554	1.51	A_33_P3304538	RNF207	ring finger protein 207	388591
211	0.000981	0.0561	0.51	A_23_P120902	LGALS2	lectin, galactoside-binding, soluble, 2	3957
212	0.0009847	0.0561	1.55	A_24_P219474	MGAT5B	mannosyl (alpha-1,6-)-glycoprotein beta-1,6-N-acetyl-glucosaminyltransferase, isozyme B	146664
213	0.0009991	0.0566	0.67	A_33_P3217218	AGPAT5	1-acylglycerol-3-phosphate O-acyltransferase 5 (lysophosphatidic acid acyltransferase, epsilon)	55326

## Sheet: LDR 0.56Gy
Class comparison: LDR 0.56 Gy vs Sham irradiated control
No.	Parametric p-value	FDR	Fold-change IRR vs CTL	UniqueID	Symbol	Name	EntrezID
1	< 1e-07	< 1e-07	9.26	A_23_P206077	AEN	apoptosis enhancing nuclease	64782
2	1e-07	0.000604	6.22	A_23_P38154	FDXR	ferredoxin reductase	2232
3	2e-07	0.000805	3.74	A_23_P52610	DDB2	damage-specific DNA binding protein 2, 48kDa	1643
4	2.3e-06	0.00624	5.91	A_32_P347617	APOBEC3H	apolipoprotein B mRNA editing enzyme, catalytic polypeptide-like 3H	164668
5	2.9e-06	0.00624	5.67	A_33_P3599591	PAPPA	pregnancy-associated plasma protein A, pappalysin 1	5069
6	3.1e-06	0.00624	3.13	A_33_P3243449	CD70	CD70 molecule	970
7	6.6e-06	0.0114	2.6	A_24_P218265	TNFRSF10B	tumor necrosis factor receptor superfamily, member 10b	8795
8	8.3e-06	0.0125	3.47	A_23_P113283	ZMAT3	zinc finger, matrin-type 3	64393
9	9.8e-06	0.0131	2.58	A_33_P3303945	OR52N4
10	1.16e-05	0.014	2.45	A_23_P150053	ACTA2	actin, alpha 2, smooth muscle, aorta	59
11	1.44e-05	0.0144	2.84	A_23_P126836	TNFSF4	tumor necrosis factor (ligand) superfamily, member 4	7292
12	1.54e-05	0.0144	3.02	A_23_P208706	BAX	BCL2-associated X protein	581
13	1.55e-05	0.0144	2.89	A_23_P30972	ASCC3	activating signal cointegrator 1 complex subunit 3	10973
14	1.72e-05	0.0148	2.48	A_33_P3357748	PVT1	Pvt1 oncogene (non-protein coding)	5820
15	3.11e-05	0.025	2.51	A_23_P14734	RPS27L	ribosomal protein S27-like	51065
16	4.03e-05	0.0304	0.27	A_23_P8640	GPER	G protein-coupled estrogen receptor 1	2852
17	4.86e-05	0.0323	0.26	A_24_P397817	LEP	leptin	3952
18	5.04e-05	0.0323	4.86	A_23_P252541	RAB7B	RAB7B, member RAS oncogene family	338382
19	5.09e-05	0.0323	1.87	A_33_P3267410	KILLIN
20	6.26e-05	0.0378	2.29	A_23_P34452	LOR	loricrin	4014
21	6.79e-05	0.0384	1.88	A_23_P128408	TRIAP1	TP53 regulated inhibitor of apoptosis 1	51499
22	7.11e-05	0.0384	1.91	A_24_P128312	ZNF79	zinc finger protein 79	7633
23	7.32e-05	0.0384	2.93	A_33_P3252834	PHLDA3	pleckstrin homology-like domain, family A, member 3	23612
24	9.39e-05	0.0472	2.17	A_24_P326739	GLS2	glutaminase 2 (liver, mitochondrial)	27165
25	9.98e-05	0.0482	2.4	A_24_P172481	TRIM22	tripartite motif containing 22	10346
26	0.0001114	0.0509	2.09	A_23_P169257	TNFSF8	tumor necrosis factor (ligand) superfamily, member 8	944
27	0.0001138	0.0509	1.96	A_33_P3227899	LOC440896	uncharacterized LOC440896	440896
28	0.0001313	0.0536	1.8	A_23_P83192	PHPT1	phosphohistidine phosphatase 1	29085
29	0.0001319	0.0536	0.46	A_23_P420692	PPFIA4	protein tyrosine phosphatase, receptor type, f polypeptide (PTPRF), interacting protein (liprin), alpha 4	8497
30	0.000135	0.0536	2.35	A_23_P28886	PCNA	proliferating cell nuclear antigen	5111
31	0.0001377	0.0536	3.2	A_24_P115967	DAGLA	diacylglycerol lipase, alpha	747
32	0.0001493	0.0563	2.14	A_23_P23221	GADD45A	growth arrest and DNA-damage-inducible, alpha	1647
33	0.000163	0.0596	0.42	A_33_P3264042	EFCAB3	EF-hand calcium binding domain 3	146779
34	0.0001695	0.0602	0.51	A_23_P121564	GUCY1B3	guanylate cyclase 1, soluble, beta 3	2983
35	0.0001785	0.0616	2.36	A_33_P3345031	XR_018837
36	0.000203	0.067	1.94	A_24_P88921	XPC	xeroderma pigmentosum, complementation group C	7508
37	0.0002054	0.067	0.49	A_33_P3379922	PROC	protein C (inactivator of coagulation factors Va and VIIIa)	5624
38	0.0002638	0.0835	0.55	A_23_P46928	PFKP	phosphofructokinase, platelet	5214
39	0.0002696	0.0835	0.31	A_32_P108655	AK4	adenylate kinase 4	205
40	0.0003148	0.095	0.31	A_33_P3305835	VPREB1	pre-B lymphocyte 1	7441
41	0.0003439	0.101	1.75	A_33_P3403392	AACS	acetoacetyl-CoA synthetase	65985
42	0.0003984	0.112	4.44	A_23_P346813	PAK3	p21 protein (Cdc42/Rac)-activated kinase 3	5063
43	0.0004037	0.112	1.97	A_33_P3244669	TMEM30A	transmembrane protein 30A	55754
44	0.0004073	0.112	0.55	A_24_P141227	LMX1B	LIM homeobox transcription factor 1, beta	4010
45	0.0004359	0.116	1.95	A_33_P3413759	ACER2	alkaline ceramidase 2	340485
46	0.0004408	0.116	2.88	A_23_P52986	VWCE	von Willebrand factor C and EGF domains	220001
47	0.0004729	0.121	1.68	A_24_P70183	MYH11	myosin, heavy chain 11, smooth muscle	4629
48	0.0005165	0.13	1.77	A_32_P96692	POLH	polymerase (DNA directed), eta	5429
49	0.0005666	0.137	19.88	A_23_P12241	MCOLN3	mucolipin 3	55283
50	0.0005694	0.137	0.64	A_23_P67847	GALNT14	UDP-N-acetyl-alpha-D-galactosamine:polypeptide N-acetylgalactosaminyltransferase 14 (GalNAc-T14)	79623
51	0.0006216	0.147	4.86	A_33_P3420352	ZNF391
52	0.0006413	0.149	2.22	A_23_P16523	GDF15	growth differentiation factor 15	9518
53	0.0006652	0.152	3.1	A_33_P3236426	FLJ16734
54	0.0007264	0.162	0.46	A_23_P101992	MARCO	macrophage receptor with collagenous structure	8685
55	0.0007861	0.162	1.78	A_33_P3379956	ENST00000342355
56	0.0008025	0.162	0.62	A_23_P50426	KANK2	KN motif and ankyrin repeat domains 2	25959
57	0.000805	0.162	1.61	A_33_P3303810	LAD1	ladinin 1	3898
58	0.0008069	0.162	1.7	A_33_P3394213	GRIN3B	glutamate receptor, ionotropic, N-methyl-D-aspartate 3B	116444
59	0.0008309	0.162	0.66	A_33_P3214159	CDH2	cadherin 2, type 1, N-cadherin (neuronal)	1000
60	0.0008346	0.162	0.29	A_24_P270728	NUPR1	nuclear protein, transcriptional regulator, 1	26471
61	0.0008415	0.162	0.49	A_33_P3231357	KISS1R	KISS1 receptor	84634
62	0.0008529	0.162	0.5	A_23_P76071	B3GNT4	UDP-GlcNAc:betaGal beta-1,3-N-acetylglucosaminyltransferase 4	79369
63	0.0008635	0.162	1.95	A_23_P71790	MAMDC4	MAM domain containing 4	158056
64	0.0008646	0.162	1.63	A_33_P3232637	XM_001130201
65	0.0008782	0.162	0.53	A_23_P21324	ENST00000445531
66	0.0008921	0.162	0.55	A_33_P3344956	LOC100505499	hypothetical protein LOC100505499	100505499
67	0.0009004	0.162	2.37	A_23_P365412	MFSD4	major facilitator superfamily domain containing 4	148808
68	0.000932	0.164	0.64	A_33_P3311551	ENST00000370971
69	0.0009544	0.164	0.53	A_23_P20035	GPR146	G protein-coupled receptor 146	115330
70	0.0009579	0.164	0.45	A_23_P163402	CYP1A1	cytochrome P450, family 1, subfamily A, polypeptide 1	1543
71	0.0009641	0.164	1.59	A_32_P205241	GJA3	gap junction protein, alpha 3, 46kDa	2700

## Sheet: Acute 4.45Gy
Class comparison: Acute 4.45 Gy vs Sham irradiated control
No.	Parametric p-value	FDR	Fold-change IRR vs CTL	UniqueID	Symbol	Name	EntrezID
1	< 1e-07	< 1e-07	22.71	A_23_P38154	FDXR	ferredoxin reductase	2232
2	< 1e-07	< 1e-07	8.14	A_23_P52610	DDB2	damage-specific DNA binding protein 2, 48kDa	1643
3	< 1e-07	< 1e-07	16.01	A_23_P206077	AEN	apoptosis enhancing nuclease	64782
4	1e-07	0.000241	0.092	A_23_P25194	HRK	harakiri, BCL2 interacting protein (contains only BH3 domain)	8739
5	1e-07	0.000241	12.14	A_33_P3599591	PAPPA	pregnancy-associated plasma protein A, pappalysin 1	5069
6	2e-07	0.000302	6.56	A_23_P23221	GADD45A	growth arrest and DNA-damage-inducible, alpha	1647
7	2e-07	0.000302	4.1	A_23_P83192	PHPT1	phosphohistidine phosphatase 1	29085
8	2e-07	0.000302	5.22	A_33_P3357748	PVT1	Pvt1 oncogene (non-protein coding)	5820
9	3e-07	0.000362	4.29	A_32_P96692	POLH	polymerase (DNA directed), eta	5429
10	3e-07	0.000362	13.01	A_23_P126836	TNFSF4	tumor necrosis factor (ligand) superfamily, member 4	7292
11	4e-07	0.000439	9.94	A_33_P3252834	PHLDA3	pleckstrin homology-like domain, family A, member 3	23612
12	5e-07	0.000503	7.44	A_23_P28886	PCNA	proliferating cell nuclear antigen	5111
13	6e-07	0.000557	7.32	A_23_P16523	GDF15	growth differentiation factor 15	9518
14	7e-07	0.000563	4.59	A_24_P925664	MDM2	Mdm2, p53 E3 ubiquitin protein ligase homolog (mouse)	4193
15	7e-07	0.000563	3.58	A_33_P3351175	WNK2
16	8e-07	0.000572	0.32	A_23_P351148	SH2D1B	SH2 domain containing 1B	117157
17	9e-07	0.000572	4.13	A_23_P14734	RPS27L	ribosomal protein S27-like	51065
18	9e-07	0.000572	0.23	A_23_P84596	MZB1	marginal zone B and B1 cell-specific protein	51237
19	9e-07	0.000572	6.86	A_33_P3361891	TMPRSS7	transmembrane protease, serine 7	344805
20	1e-06	0.000604	26.83	A_32_P347617	APOBEC3H	apolipoprotein B mRNA editing enzyme, catalytic polypeptide-like 3H	164668
21	1.1e-06	0.000604	0.26	A_24_P319647	FCRL2	Fc receptor-like 2	79368
22	1.1e-06	0.000604	6.95	A_24_P326739	GLS2	glutaminase 2 (liver, mitochondrial)	27165
23	1.2e-06	0.00063	4.21	A_23_P208706	BAX	BCL2-associated X protein	581
24	1.6e-06	0.000805	4.05	A_33_P3267410	KILLIN
25	1.8e-06	0.000836	4.08	A_33_P3397763	TNFSF9	tumor necrosis factor (ligand) superfamily, member 9	8744
26	1.8e-06	0.000836	4.45	A_23_P30972	ASCC3	activating signal cointegrator 1 complex subunit 3	10973
27	2.4e-06	0.00107	4.7	A_23_P71790	MAMDC4	MAM domain containing 4	158056
28	2.5e-06	0.00108	5.28	A_23_P150053	ACTA2	actin, alpha 2, smooth muscle, aorta	59
29	2.6e-06	0.00108	2.93	A_23_P48550	KIAA0284
30	2.7e-06	0.00109	4.2	A_33_P3394213	GRIN3B	glutamate receptor, ionotropic, N-methyl-D-aspartate 3B	116444
31	3e-06	0.00117	0.37	A_33_P3299254	VPREB3	pre-B lymphocyte 3	29802
32	3.2e-06	0.00117	0.34	A_32_P133916	BNC2	basonuclin 2	54796
33	3.2e-06	0.00117	2.99	A_24_P128312	ZNF79	zinc finger protein 79	7633
34	3.3e-06	0.00117	3.42	A_23_P82979	LAMC3	laminin, gamma 3	10319
35	3.6e-06	0.00118	2.57	A_23_P34452	LOR	loricrin	4014
36	3.6e-06	0.00118	2.66	A_23_P135248	CCL27	chemokine (C-C motif) ligand 27	10850
37	3.7e-06	0.00118	3.41	A_24_P88921	XPC	xeroderma pigmentosum, complementation group C	7508
38	3.7e-06	0.00118	2.61	A_23_P333640	PAPLN	papilin, proteoglycan-like sulfated glycoprotein	89932
39	3.8e-06	0.00118	4.39	A_23_P382775	BBC3	BCL2 binding component 3	27113
40	3.9e-06	0.00118	2.83	A_23_P50517	ZNF541	zinc finger protein 541	84215
41	4.1e-06	0.00121	6.07	A_23_P113283	ZMAT3	zinc finger, matrin-type 3	64393
42	4.4e-06	0.00126	4.02	A_23_P154688	SLC4A11	solute carrier family 4, sodium borate transporter, member 11	83959
43	4.5e-06	0.00126	2.37	A_33_P3237590	LOC728178	uncharacterized LOC728178	728178
44	4.7e-06	0.00129	7.88	A_33_P3243449	CD70	CD70 molecule	970
45	4.8e-06	0.00129	0.4	A_33_P3336686	CLIC3	chloride intracellular channel 3	9022
46	5.6e-06	0.00143	4.44	A_23_P128408	TRIAP1	TP53 regulated inhibitor of apoptosis 1	51499
47	5.6e-06	0.00143	4.68	A_23_P30254	PLK2	polo-like kinase 2	10769
48	5.7e-06	0.00143	5.05	A_33_P3345031	XR_018837
49	6.2e-06	0.0015	2.35	A_23_P39116	LIG1	ligase I, DNA, ATP-dependent	3978
50	6.2e-06	0.0015	0.36	A_23_P157926	LINGO2	leucine rich repeat and Ig domain containing 2	158038
51	6.4e-06	0.00152	6.57	A_23_P108751	FHL2	four and a half LIM domains 2	2274
52	7.6e-06	0.00176	2.24	A_23_P120931	APOBEC3C
53	8.3e-06	0.00189	0.23	A_33_P3298159	PTGDS	prostaglandin D2 synthase 21kDa (brain)	5730
54	8.5e-06	0.0019	2.52	A_33_P3384932	NUDT8
55	8.9e-06	0.00194	0.18	A_23_P357717	TCL1A	T-cell leukemia/lymphoma 1A	8115
56	9e-06	0.00194	0.41	A_33_P3270346	KIR2DL5A
57	9.4e-06	0.00198	0.38	A_24_P350622	KIR2DL4	killer cell immunoglobulin-like receptor, two domains, long cytoplasmic tail, 4	3805
58	9.5e-06	0.00198	0.27	A_23_P408285	PRICKLE1	prickle homolog 1 (Drosophila)	144165
59	1.06e-05	0.00213	3.09	A_33_P3413759	ACER2	alkaline ceramidase 2	340485
60	1.06e-05	0.00213	2.13	A_32_P85330	C15orf37	chromosome 15 open reading frame 37	283687
61	1.14e-05	0.00222	2.56	A_24_P245838	MGAT3	mannosyl (beta-1,4-)-glycoprotein beta-1,4-N-acetylglucosaminyltransferase	4248
62	1.14e-05	0.00222	0.06	A_33_P3687198	LOC283454	uncharacterized LOC283454	283454
63	1.28e-05	0.00245	0.4	A_33_P3349637	PCDH1	protocadherin 1	5097
64	1.39e-05	0.00262	3.29	A_33_P3258452	C12orf5
65	1.43e-05	0.00266	3.14	A_23_P58009	C3orf52	chromosome 3 open reading frame 52	79669
66	1.5e-05	0.00269	0.43	A_33_P3212257	MMRN1	multimerin 1	22915
67	1.5e-05	0.00269	2.68	A_23_P313512	DCP1B	DCP1 decapping enzyme homolog B (S. cerevisiae)	196513
68	1.54e-05	0.00269	0.16	A_33_P3211968	LOC100133207	uncharacterized LOC100133207	100133207
69	1.57e-05	0.00269	2.73	A_33_P3384133	C17orf99	chromosome 17 open reading frame 99	100141515
70	1.6e-05	0.00269	3.06	A_33_P3326588	TNFRSF10D	tumor necrosis factor receptor superfamily, member 10d, decoy with truncated death domain	8793
71	1.62e-05	0.00269	2.26	A_23_P156180	SLC22A4	solute carrier family 22 (organic cation/ergothioneine transporter), member 4	6583
72	1.68e-05	0.00269	0.4	A_23_P119042	NKG7	natural killer cell group 7 sequence	4818
73	1.69e-05	0.00269	2.26	A_24_P12690	IDO2	indoleamine 2,3-dioxygenase 2	169355
74	1.7e-05	0.00269	0.42	A_23_P91697	LARGE	like-glycosyltransferase	9215
75	1.73e-05	0.00269	2.07	A_33_P3331916	LOC100507084	hypothetical LOC100507084	100507084
76	1.73e-05	0.00269	2.22	A_33_P3414868	ENST00000418620
77	1.75e-05	0.00269	0.34	A_33_P3336760	ABCB4	ATP-binding cassette, sub-family B (MDR/TAP), member 4	5244
78	1.77e-05	0.00269	2.09	A_23_P210330	HSPC159
79	1.78e-05	0.00269	2.21	A_23_P136355	HHAT	hedgehog acyltransferase	55733
80	1.78e-05	0.00269	0.44	A_24_P87746	KIR2DS4	killer cell immunoglobulin-like receptor, two domains, short cytoplasmic tail, 4	3809
81	1.89e-05	0.00282	1.99	A_32_P42964	LOC389493	uncharacterized protein LOC389493	389493
82	1.96e-05	0.00283	0.49	A_23_P23839	LGR6	leucine-rich repeat containing G protein-coupled receptor 6	59352
83	2.01e-05	0.00283	3.48	A_23_P103433	OSCP1	organic solute carrier partner 1	127700
84	2.02e-05	0.00283	4.11	A_24_P53778	ITLN2	intelectin 2	142683
85	2.03e-05	0.00283	2.67	A_23_P86330	IER5
86	2.03e-05	0.00283	0.43	A_23_P147245	OSBPL10	oxysterol binding protein-like 10	114884
87	2.05e-05	0.00283	3.52	A_33_P3331267	A_33_P3331267
88	2.08e-05	0.00283	2.62	A_33_P3303945	OR52N4
89	2.09e-05	0.00283	2.93	A_23_P1912	ZP1	zona pellucida glycoprotein 1 (sperm receptor)	22917
90	2.11e-05	0.00283	2.27	A_33_P3410935	C17orf89	chromosome 17 open reading frame 89	284184
91	2.14e-05	0.00284	2.5	A_33_P3389113	LOC643749
92	2.26e-05	0.00295	0.43	A_33_P3254335	BEND4	BEN domain containing 4	389206
93	2.28e-05	0.00295	2.17	A_23_P119478	EBI3	Epstein-Barr virus induced 3	10148
94	2.3e-05	0.00295	2.45	A_23_P67367	DHDH	dihydrodiol dehydrogenase (dimeric)	27294
95	2.35e-05	0.00299	3.47	A_33_P3244669	TMEM30A	transmembrane protein 30A	55754
96	2.42e-05	0.00304	2.81	A_33_P3333224	GLIS2	GLIS family zinc finger 2	84662
97	2.44e-05	0.00304	2.32	A_23_P398566	NR4A3	nuclear receptor subfamily 4, group A, member 3	8013
98	2.54e-05	0.0031	4.49	A_23_P213699	NRG2	neuregulin 2	9542
99	2.56e-05	0.0031	3.12	A_33_P3212375	ENST00000340779
100	2.57e-05	0.0031	2.95	A_23_P169257	TNFSF8	tumor necrosis factor (ligand) superfamily, member 8	944
101	2.74e-05	0.00328	0.51	A_23_P53081	OSBPL5	oxysterol binding protein-like 5	114879
102	2.78e-05	0.00328	17.25	A_32_P210202	E2F7	E2F transcription factor 7	144455
103	2.85e-05	0.00328	2.98	A_23_P15692	GPR172B
104	2.87e-05	0.00328	1.95	A_23_P200252	NTPCR	nucleoside-triphosphatase, cancer-related	84284
105	2.88e-05	0.00328	0.45	A_33_P3294089	A_33_P3294089
106	2.91e-05	0.00328	0.42	A_23_P140190	KIAA0125	KIAA0125	9834
107	2.98e-05	0.00328	2.09	A_23_P357101	APOBEC3F
108	2.99e-05	0.00328	0.37	A_23_P209954	GNLY	granulysin	10578
109	2.99e-05	0.00328	0.48	A_24_P252945	CXCR5	chemokine (C-X-C motif) receptor 5	643
110	3.01e-05	0.00328	0.43	A_33_P3353921	ENST00000489214
111	3.02e-05	0.00328	2.17	A_23_P32454	TG	thyroglobulin	7038
112	3.04e-05	0.00328	0.42	A_23_P8640	GPER	G protein-coupled estrogen receptor 1	2852
113	3.14e-05	0.00334	0.4	A_23_P130435	LIM2	lens intrinsic membrane protein 2, 19kDa	3982
114	3.18e-05	0.00334	0.45	A_33_P3224882	ENST00000444775
115	3.19e-05	0.00334	1.88	A_33_P3392077	TP53I3	tumor protein p53 inducible protein 3	9540
116	3.23e-05	0.00334	2.81	A_23_P50096	TYMS	thymidylate synthetase	7298
117	3.24e-05	0.00334	0.39	A_24_P117147	KIR3DL1	killer cell immunoglobulin-like receptor, three domains, long cytoplasmic tail, 1	3811
118	3.27e-05	0.00335	2.2	A_23_P99163	DRAM1	DNA-damage regulated autophagy modulator 1	55332
119	3.34e-05	0.00339	0.37	A_23_P125618	GABRA3	gamma-aminobutyric acid (GABA) A receptor, alpha 3	2556
120	3.39e-05	0.00341	0.37	A_23_P393777	PTGDR	prostaglandin D2 receptor (DP)	5729
121	3.72e-05	0.00369	0.43	A_32_P153071	VIPR2	vasoactive intestinal peptide receptor 2	7434
122	3.75e-05	0.00369	23.87	A_23_P52986	VWCE	von Willebrand factor C and EGF domains	220001
123	3.76e-05	0.00369	2.78	A_24_P74070	PARD6G	par-6 partitioning defective 6 homolog gamma (C. elegans)	84552
124	3.8e-05	0.0037	1.95	A_24_P382319	CEACAM1	carcinoembryonic antigen-related cell adhesion molecule 1 (biliary glycoprotein)	634
125	3.86e-05	0.00373	1.99	A_23_P502336	EMR2	egf-like module containing, mucin-like, hormone receptor-like 2	30817
126	3.91e-05	0.00374	0.53	A_32_P190951	ENST00000390622
127	3.93e-05	0.00374	2.04	A_23_P356616	ABTB2	ankyrin repeat and BTB (POZ) domain containing 2	25841
128	4.05e-05	0.00375	2.34	A_23_P112026	IDO1	indoleamine 2,3-dioxygenase 1	3620
129	4.06e-05	0.00375	2.38	A_23_P211428	SMTN	smoothelin	6525
130	4.07e-05	0.00375	0.34	A_23_P258088	PACSIN1	protein kinase C and casein kinase substrate in neurons 1	29993
131	4.08e-05	0.00375	0.17	A_23_P354341	CD160	CD160 molecule	11126
132	4.1e-05	0.00375	0.42	A_23_P121533	SPON2	spondin 2, extracellular matrix protein	10417
133	4.31e-05	0.00391	2.18	A_33_P3309491	PTPRU	protein tyrosine phosphatase, receptor type, U	10076
134	4.37e-05	0.00392	1.93	A_23_P64913	PDE6H	phosphodiesterase 6H, cGMP-specific, cone, gamma	5149
135	4.38e-05	0.00392	2.09	A_33_P3376140	KCNJ15	potassium inwardly-rectifying channel, subfamily J, member 15	3772
136	4.62e-05	0.0041	0.32	A_33_P3416196	A_33_P3416196
137	4.7e-05	0.00414	2	A_33_P3290612	XR_078762
138	4.76e-05	0.00414	1.75	A_23_P257578	SRA1	steroid receptor RNA activator 1	10011
139	4.77e-05	0.00414	1.99	A_23_P34375	TCEA3	transcription elongation factor A (SII), 3	6920
140	4.81e-05	0.00415	2.23	A_23_P24903	P2RY2	purinergic receptor P2Y, G-protein coupled, 2	5029
141	4.91e-05	0.0042	0.42	A_23_P71946	BSPRY	B-box and SPRY domain containing	54836
142	5.02e-05	0.00423	0.34	A_33_P3363799	NCAM1	neural cell adhesion molecule 1	4684
143	5.06e-05	0.00423	2.47	A_23_P63896	FAS	Fas (TNF receptor superfamily, member 6)	355
144	5.07e-05	0.00423	0.4	A_23_P129157	NEIL1	nei endonuclease VIII-like 1 (E. coli)	79661
145	5.08e-05	0.00423	1.85	A_33_P3393341	LPIN3	lipin 3	64900
146	5.17e-05	0.00427	2.91	A_33_P3211929	RCOR2	REST corepressor 2	283248
147	5.2e-05	0.00427	2	A_23_P68851	KREMEN1	kringle containing transmembrane protein 1	83999
148	5.35e-05	0.00436	0.43	A_23_P50678	MATK	megakaryocyte-associated tyrosine kinase	4145
149	5.49e-05	0.00445	2.18	A_23_P359540	HIST1H4F	histone cluster 1, H4f	8361
150	5.64e-05	0.00454	0.54	A_23_P203920	SSPN	sarcospan	8082
151	5.68e-05	0.00454	0.27	A_23_P215956	MYC
152	5.79e-05	0.00456	1.9	A_23_P145895	TP53TG1	TP53 target 1 (non-protein coding)	11257
153	5.82e-05	0.00456	1.85	A_23_P113825	NACC2	NACC family member 2, BEN and BTB (POZ) domain containing	138151
154	5.82e-05	0.00456	0.45	A_33_P3230444	ENST00000390639
155	5.9e-05	0.00458	5.16	A_23_P2283	TAC3	tachykinin 3	6866
156	5.92e-05	0.00458	0.41	A_23_P130815	KIR2DS2
157	6.07e-05	0.00467	1.77	A_24_P48539	SIGLEC5	sialic acid binding Ig-like lectin 5	8778
158	6.13e-05	0.00468	2.23	A_23_P78543	AP1M2	adaptor-related protein complex 1, mu 2 subunit	10053
159	6.23e-05	0.00473	1.95	A_24_P190472	SLPI	secretory leukocyte peptidase inhibitor	6590
160	6.41e-05	0.00484	1.9	A_32_P86763	TGM2	transglutaminase 2 (C polypeptide, protein-glutamine-gamma-glutamyltransferase)	7052
161	6.52e-05	0.00489	0.48	A_24_P931443	GPR68	G protein-coupled receptor 68	8111
162	6.75e-05	0.00499	0.35	A_32_P158966	KLRF1	killer cell lectin-like receptor subfamily F, member 1	51348
163	6.78e-05	0.00499	2.32	A_23_P343411	AGRN
164	6.8e-05	0.00499	2.21	A_23_P253602	BMX	BMX non-receptor tyrosine kinase	660
165	6.82e-05	0.00499	3.3	A_24_P172481	TRIM22	tripartite motif containing 22	10346
166	7.05e-05	0.00513	0.44	A_23_P360804	CPNE5
167	7.17e-05	0.00518	3.6	A_23_P121374	SEMA5B
168	7.29e-05	0.00524	0.56	A_33_P3333960	LOC100188949
169	7.73e-05	0.00552	0.44	A_24_P396167	CTSW	cathepsin W	1521
170	8.11e-05	0.00576	1.79	A_24_P4661	EI24	etoposide induced 2.4 mRNA	9538
171	8.22e-05	0.00578	6.14	A_24_P89457	CDKN1A	cyclin-dependent kinase inhibitor 1A (p21, Cip1)	1026
172	8.23e-05	0.00578	0.44	A_33_P3370019	ENST00000390556
173	8.3e-05	0.00579	2.11	A_23_P372308	RGMA	RGM domain family, member A	56963
174	8.34e-05	0.00579	0.43	A_23_P13137	LOC100506886	SFVP2550	100506886
175	8.45e-05	0.00583	1.85	A_23_P125505	PPEF1	protein phosphatase, EF-hand calcium binding domain 1	5475
176	8.53e-05	0.00585	0.59	A_32_P88120	YPEL1
177	8.7e-05	0.00593	2.29	A_23_P29773	LAMP3	lysosomal-associated membrane protein 3	27074
178	9.02e-05	0.00609	0.24	A_23_P117694	CORO2B	coronin, actin binding protein, 2B	10391
179	9.11e-05	0.00609	32.48	A_32_P52153	LOC100507177	hypothetical LOC100507177	100507177
180	9.12e-05	0.00609	2.18	A_33_P3402091	MERTK	c-mer proto-oncogene tyrosine kinase	10461
181	9.13e-05	0.00609	2.01	A_24_P294832	PTP4A1	protein tyrosine phosphatase type IVA, member 1	7803
182	9.23e-05	0.00612	3.33	A_33_P3310949	ENST00000378140
183	9.43e-05	0.00617	2.22	A_23_P67529	KCNN4	potassium intermediate/small conductance calcium-activated channel, subfamily N, member 4	3783
184	9.47e-05	0.00617	0.47	A_23_P27332	TCF4	transcription factor 4	6925
185	9.49e-05	0.00617	3.83	A_23_P78037	CCL7	chemokine (C-C motif) ligand 7	6354
186	9.51e-05	0.00617	1.83	A_23_P110196	HERC5	HECT and RLD domain containing E3 ubiquitin protein ligase 5	51191
187	9.67e-05	0.00624	8.18	A_33_P3420352	ZNF391
188	9.91e-05	0.00635	0.58	A_23_P84344	SIGIRR	single immunoglobulin and toll-interleukin 1 receptor (TIR) domain	59307
189	9.94e-05	0.00635	2.07	A_23_P90804	MAP4K4	mitogen-activated protein kinase kinase kinase kinase 4	9448
190	0.0001029	0.00651	0.48	A_33_P3397473	A_33_P3397473
191	0.000103	0.00651	0.57	A_33_P3351745	PVRIG	poliovirus receptor related immunoglobulin domain containing	79037
192	0.0001049	0.0066	1.75	A_24_P314451	F8	coagulation factor VIII, procoagulant component	2157
193	0.0001069	0.00669	1.89	A_24_P228550	TUBB1	tubulin, beta 1 class VI	81027
194	0.0001091	0.00676	2.55	A_23_P162288	MYO1A	myosin IA	4640
195	0.0001097	0.00676	0.57	A_23_P65983	CCDC102A	coiled-coil domain containing 102A	92922
196	0.0001097	0.00676	0.54	A_24_P367432	LOC100133862	ig heavy chain V-I region V35-like	100133862
197	0.0001113	0.00682	2.21	A_24_P380679	C7orf53	chromosome 7 open reading frame 53	286006
198	0.000114	0.00695	2.96	A_32_P150030	PPM1D	protein phosphatase, Mg2+/Mn2+ dependent, 1D	8493
199	0.0001148	0.00696	1.7	A_33_P3257297	CCDC147	coiled-coil domain containing 147	159686
200	0.0001159	0.00698	2	A_23_P4773	LILRB5	leukocyte immunoglobulin-like receptor, subfamily B (with TM and ITIM domains), member 5	10990
201	0.0001162	0.00698	0.56	A_33_P3884005	LOC93444	uncharacterized LOC93444	93444
202	0.0001172	0.007	0.44	A_23_P210581	KCNG1	potassium voltage-gated channel, subfamily G, member 1	3755
203	0.0001187	0.00702	0.35	A_23_P31721	E2F5	E2F transcription factor 5, p130-binding	1875
204	0.0001194	0.00702	4.19	A_23_P365412	MFSD4	major facilitator superfamily domain containing 4	148808
205	0.0001195	0.00702	1.81	A_33_P3390753	A_33_P3390753
206	0.0001206	0.00702	0.58	A_23_P4551	SETBP1	SET binding protein 1	26040
207	0.0001209	0.00702	0.53	A_23_P130735	SLC6A16
208	0.000121	0.00702	0.41	A_23_P373464	AFF3	AF4/FMR2 family, member 3	3899
209	0.000125	0.00719	0.42	A_23_P141555	TBX21	T-box 21	30009
210	0.000125	0.00719	0.46	A_23_P131024	ZBTB32	zinc finger and BTB domain containing 32	27033
211	0.0001256	0.00719	0.43	A_24_P417352	ENST00000390559
212	0.0001262	0.00719	2.03	A_23_P47857	TM7SF3	transmembrane 7 superfamily member 3	51768
213	0.0001269	0.00719	2.51	A_33_P3240652	A_33_P3240652
214	0.0001278	0.00719	0.52	A_33_P3223964	LOC100290415	variable region of IgG heavy chain	100290415
215	0.000128	0.00719	3.15	A_23_P81131	CORIN	corin, serine peptidase	10699
216	0.0001308	0.00731	5.24	A_23_P58606	CCNG1	cyclin G1	900
217	0.0001364	0.00756	2	A_23_P204503	PRKAB1	protein kinase, AMP-activated, beta 1 non-catalytic subunit	5564
218	0.0001365	0.00756	2.36	A_33_P3227899	LOC440896	uncharacterized LOC440896	440896
219	0.0001375	0.00758	0.46	A_23_P433785	P2RX5	purinergic receptor P2X, ligand-gated ion channel, 5	5026
220	0.000139	0.00763	0.53	A_33_P3381666	ABLIM2	actin binding LIM protein family, member 2	84448
221	0.0001446	0.00788	0.44	A_23_P72077	IL12RB2	interleukin 12 receptor, beta 2	3595
222	0.000145	0.00788	1.66	A_33_P3353662	C9orf66	chromosome 9 open reading frame 66	157983
223	0.0001456	0.00788	0.62	A_33_P3393170	CAPN5	calpain 5	726
224	0.0001484	0.008	2.19	A_33_P3456233	ENST00000450304
225	0.0001499	0.00804	2.31	A_23_P80068	BTG3	BTG family, member 3	10950
226	0.0001518	0.00806	1.96	A_23_P415021	METTL7A	methyltransferase like 7A	25840
227	0.0001522	0.00806	2.04	A_23_P158096	ENST00000468565
228	0.0001523	0.00806	1.68	A_24_P365807	EFNB1	ephrin-B1	1947
229	0.0001535	0.00809	0.56	A_33_P3296169	CDCA7	cell division cycle associated 7	83879
230	0.0001546	0.00809	1.96	A_32_P119248	FOXD4	forkhead box D4	2298
231	0.0001547	0.00809	0.63	A_23_P85453	CD244	CD244 molecule, natural killer cell receptor 2B4	51744
232	0.0001577	0.0082	1.87	A_33_P3296499	PTPRK	protein tyrosine phosphatase, receptor type, K	5796
233	0.0001596	0.0082	1.65	A_33_P3295203	HAS1	hyaluronan synthase 1	3036
234	0.0001596	0.0082	2.53	A_33_P3303810	LAD1	ladinin 1	3898
235	0.0001596	0.0082	0.55	A_33_P3331193	ENST00000390605
236	0.0001604	0.0082	1.74	A_33_P3294277	CYP4F3	cytochrome P450, family 4, subfamily F, polypeptide 3	4051
237	0.0001609	0.0082	2.17	A_33_P3414157	MLPH	melanophilin	79083
238	0.0001645	0.00829	1.89	A_23_P420293	C11orf45	chromosome 11 open reading frame 45	219833
239	0.0001659	0.00829	0.48	A_24_P510357	ENST00000390312
240	0.0001664	0.00829	0.54	A_23_P66881	RGS9	regulator of G-protein signaling 9	8787
241	0.0001665	0.00829	0.25	A_23_P363203	TCL6	T-cell leukemia/lymphoma 6 (non-protein coding)	27004
242	0.0001667	0.00829	0.54	A_33_P3289246	ENST00000390600
243	0.0001671	0.00829	0.37	A_32_P47643	FAM110C	family with sequence similarity 110, member C	642273
244	0.0001676	0.00829	0.55	A_24_P276888	CENPO	centromere protein O	79172
245	0.0001694	0.00833	2.16	A_23_P62881	SGIP1
246	0.0001701	0.00833	0.39	A_33_P3309468	PTPRS	protein tyrosine phosphatase, receptor type, S	5802
247	0.0001705	0.00833	2.04	A_33_P3240532	RGL1	ral guanine nucleotide dissociation stimulator-like 1	23179
248	0.0001714	0.00834	2.08	A_23_P133842	HIST1H1T	histone cluster 1, H1t	3010
249	0.0001728	0.00838	3.36	A_32_P205241	GJA3	gap junction protein, alpha 3, 46kDa	2700
250	0.0001735	0.00838	2.38	A_33_P3321657	HSPG2	heparan sulfate proteoglycan 2	3339
251	0.0001803	0.00864	0.48	A_23_P345799	FAM129C	family with sequence similarity 129, member C	199786
252	0.0001812	0.00864	2.54	A_33_P3411477	NCCRP1	non-specific cytotoxic cell receptor protein 1 homolog (zebrafish)	342897
253	0.0001819	0.00864	2.09	A_23_P214139	REV3L	REV3-like, polymerase (DNA directed), zeta, catalytic subunit	5980
254	0.0001819	0.00864	1.62	A_23_P256107	HPSE	heparanase	10855
255	0.0001834	0.00864	1.62	A_23_P55477	ADORA2B	adenosine A2b receptor	136
256	0.0001837	0.00864	0.6	A_23_P430792	C17orf66	chromosome 17 open reading frame 66	256957
257	0.0001839	0.00864	0.46	A_33_P3424754	ENST00000390294
258	0.0001846	0.00864	1.99	A_33_P3410836	HIST1H4D	histone cluster 1, H4d	8360
259	0.000186	0.00867	0.52	A_24_P683861	ENST00000390594
260	0.0001904	0.00884	2.96	A_24_P844984	PIGR	polymeric immunoglobulin receptor	5284
261	0.0001911	0.00884	4.1	A_23_P319005	HMP19	HMP19 protein	51617
262	0.0001929	0.00887	1.75	A_33_P3312735	PGAP1	post-GPI attachment to proteins 1	80055
263	0.0001935	0.00887	1.9	A_23_P29939	SNCA	synuclein, alpha (non A4 component of amyloid precursor)	6622
264	0.0001939	0.00887	1.66	A_23_P78248	KRT23
265	0.0001967	0.00893	1.71	A_23_P111621	GTF2IRD1	GTF2I repeat domain containing 1	9569
266	0.0001976	0.00893	2.93	A_23_P65870	FBXO22	F-box protein 22	26263
267	0.0001976	0.00893	0.47	A_23_P93524	SAMD3	sterile alpha motif domain containing 3	154075
268	0.0002008	0.00905	0.56	A_24_P161764	ENST00000390595
269	0.0002026	0.00909	0.5	A_33_P3376958	LOC96610	BMS1 homolog, ribosome assembly protein (yeast) pseudogene	96610
270	0.000204	0.00912	1.79	A_23_P55649	FPR2	formyl peptide receptor 2	2358
271	0.000205	0.00913	2.03	A_23_P128728	ARG2	arginase, type II	384
272	0.0002063	0.00916	0.25	A_32_P164593	ZMAT4	zinc finger, matrin-type 4	79698
273	0.0002078	0.00918	3.3	A_33_P3251073	TMEM52	transmembrane protein 52	339456
274	0.0002092	0.00918	1.9	A_33_P3887888	FLJ44511	uncharacterized LOC441307	441307
275	0.0002092	0.00918	1.69	A_24_P63347	PF4V1	platelet factor 4 variant 1	5197
276	0.0002119	0.00927	0.5	A_24_P402588	BCL11A	B-cell CLL/lymphoma 11A (zinc finger protein)	53335
277	0.0002136	0.00931	1.6	A_23_P145238	HIST1H2BK	histone cluster 1, H2bk	85236
278	0.0002146	0.00932	0.46	A_33_P3372647	ENST00000390301
279	0.000218	0.00943	2.32	A_33_P3296707	FAM127C	family with sequence similarity 127, member C	441518
280	0.0002197	0.00946	0.63	A_23_P115785	FANK1	fibronectin type III and ankyrin repeat domains 1	92565
281	0.0002202	0.00946	0.48	A_33_P3364959	DQ098707
282	0.0002224	0.00949	1.58	A_24_P260443	THBS4	thrombospondin 4	7060
283	0.0002228	0.00949	6.15	A_32_P135348	TANC1	tetratricopeptide repeat, ankyrin repeat and coiled-coil containing 1	85461
284	0.0002232	0.00949	1.72	A_33_P3412087	C6orf97
285	0.000224	0.00949	0.53	A_33_P3388322	ENST00000390298
286	0.0002265	0.00949	2.76	A_23_P161624	FOSL1	FOS-like antigen 1	8061
287	0.0002267	0.00949	1.62	A_33_P3405004	NFXL1
288	0.000227	0.00949	1.57	A_33_P3343155	GNAQ	guanine nucleotide binding protein (G protein), q polypeptide	2776
289	0.0002271	0.00949	0.42	A_24_P45476	XCL1	chemokine (C motif) ligand 1	6375
290	0.0002338	0.00973	0.53	A_33_P3379039	IGLL5	immunoglobulin lambda-like polypeptide 5	100423062
291	0.0002351	0.00975	2.37	A_24_P385313	PTPRF	protein tyrosine phosphatase, receptor type, F	5792
292	0.0002372	0.00981	0.62	A_33_P3405459	C20orf195	chromosome 20 open reading frame 195	79025
293	0.00024	0.00988	1.96	A_33_P3247042	FPR3	formyl peptide receptor 3	2359
294	0.0002406	0.00988	1.74	A_32_P177040	SPDYE5	speedy homolog E5 (Xenopus laevis)	442590
295	0.0002459	0.01	0.58	A_33_P3259705	ENST00000382520
296	0.0002462	0.01	1.78	A_23_P119254	ASF1B	ASF1 anti-silencing function 1 homolog B (S. cerevisiae)	55723
297	0.0002505	0.0102	1.91	A_23_P303833	SCN4B	sodium channel, voltage-gated, type IV, beta subunit	6330
298	0.0002529	0.0102	0.64	A_23_P436526	SLC25A42	solute carrier family 25, member 42	284439
299	0.0002585	0.0104	1.75	A_33_P3314073	A_33_P3314073
300	0.0002646	0.0106	0.36	A_23_P211039	ADAMTS1	ADAM metallopeptidase with thrombospondin type 1 motif, 1	9510
301	0.0002646	0.0106	1.76	A_23_P436281	HIST2H4B
302	0.0002671	0.0107	1.56	A_23_P397391	FFAR2	free fatty acid receptor 2	2867
303	0.0002674	0.0107	1.63	A_24_P319364	F11R	F11 receptor	50848
304	0.0002694	0.0107	1.61	A_23_P331895	TTYH3	tweety homolog 3 (Drosophila)	80727
305	0.0002771	0.011	1.62	A_23_P134176	SOD2	superoxide dismutase 2, mitochondrial	6648
306	0.0002793	0.011	0.59	A_33_P3238944	A_33_P3238944
307	0.0002869	0.0113	1.64	A_32_P40377	LOC389906	zinc finger protein 839 pseudogene	389906
308	0.0002875	0.0113	3.28	A_23_P157136	SCIN	scinderin	85477
309	0.0002907	0.0113	0.29	A_23_P398854	DOK7	docking protein 7	285489
310	0.0002908	0.0113	1.6	A_24_P264943	COMP	cartilage oligomeric matrix protein	1311
311	0.0002929	0.0114	1.87	A_33_P3287785	NEFL	neurofilament, light polypeptide	4747
312	0.0002944	0.0114	1.95	A_23_P69109	PLSCR1	phospholipid scramblase 1	5359
313	0.0002963	0.0114	1.97	A_33_P3263232	LRRC3	leucine rich repeat containing 3	81543
314	0.0002964	0.0114	4.6	A_32_P120791	LOC727916	uncharacterized LOC727916	727916
315	0.0002983	0.0114	0.45	A_33_P3768930	A_33_P3768930
316	0.0002984	0.0114	0.46	A_23_P207201	CD79B	CD79b molecule, immunoglobulin-associated beta	974
317	0.0002994	0.0114	3.62	A_24_P339858	C21orf90	chromosome 21 open reading frame 90	114043
318	0.0003006	0.0114	0.39	A_23_P206280	GPR56	G protein-coupled receptor 56	9289
319	0.0003017	0.0114	0.56	A_23_P46039	FCRLA	Fc receptor-like A	84824
320	0.0003101	0.0117	0.56	A_23_P113572	CD19	CD19 molecule	930
321	0.0003102	0.0117	1.52	A_24_P253003	WNT11	wingless-type MMTV integration site family, member 11	7481
322	0.00032	0.012	2.04	A_23_P369899	TMEM158	transmembrane protein 158 (gene/pseudogene)	25907
323	0.0003207	0.012	1.62	A_23_P99253	LIN7A	lin-7 homolog A (C. elegans)	8825
324	0.0003249	0.0121	0.37	A_23_P211680	MLC1	megalencephalic leukoencephalopathy with subcortical cysts 1	23209
325	0.0003258	0.0121	1.76	A_23_P214950	PERP	PERP, TP53 apoptosis effector	64065
326	0.0003263	0.0121	0.59	A_33_P3229156	SLC17A9	solute carrier family 17, member 9	63910
327	0.0003274	0.0121	0.38	A_23_P109171	BFSP1	beaded filament structural protein 1, filensin	631
328	0.0003336	0.0123	1.67	A_24_P200854	HOXA2	homeobox A2	3199
329	0.0003365	0.0123	1.76	A_23_P76488	EMP1	epithelial membrane protein 1	2012
330	0.0003371	0.0123	1.56	A_23_P256205	ABLIM3	actin binding LIM protein family, member 3	22885
331	0.0003385	0.0123	2.63	A_24_P381136	PACSIN3	protein kinase C and casein kinase substrate in neurons 3	29763
332	0.0003416	0.0123	0.62	A_33_P3303910	FAM53B	family with sequence similarity 53, member B	9679
333	0.0003421	0.0123	2.06	A_23_P91390	THBD	thrombomodulin	7056
334	0.0003423	0.0123	1.89	A_23_P359277	ELOVL7	ELOVL fatty acid elongase 7	79993
335	0.0003429	0.0123	1.51	A_32_P180265	LOC100506845	hypothetical LOC100506845	100506845
336	0.0003433	0.0123	0.68	A_33_P3210203	SPIRE2	spire homolog 2 (Drosophila)	84501
337	0.0003442	0.0123	1.6	A_23_P210482	ADA	adenosine deaminase	100
338	0.0003443	0.0123	0.52	A_23_P91764	TNFRSF13C	tumor necrosis factor receptor superfamily, member 13C	115650
339	0.0003509	0.0125	1.71	A_23_P93180	HIST1H2BC	histone cluster 1, H2bc	8347
340	0.0003519	0.0125	1.83	A_23_P208293	PVRL2	poliovirus receptor-related 2 (herpesvirus entry mediator B)	5819
341	0.0003525	0.0125	0.47	A_33_P3279861	AF194718
342	0.0003548	0.0125	1.7	A_33_P3239347	NKX3-1	NK3 homeobox 1	4824
343	0.0003553	0.0125	1.74	A_33_P3214334	LY6G6F	lymphocyte antigen 6 complex, locus G6F	259215
344	0.0003558	0.0125	2.22	A_33_P3241661	LOC388780	uncharacterized LOC388780	388780
345	0.0003574	0.0125	0.63	A_23_P316612	GLIS1	GLIS family zinc finger 1	148979
346	0.0003585	0.0125	0.64	A_32_P141768	AGPAT4	1-acylglycerol-3-phosphate O-acyltransferase 4 (lysophosphatidic acid acyltransferase, delta)	56895
347	0.0003606	0.0125	1.86	A_23_P46369	RAB13	RAB13, member RAS oncogene family	5872
348	0.000361	0.0125	1.47	A_24_P66027	APOBEC3B
349	0.000362	0.0125	1.72	A_33_P3251761	ENST00000380601
350	0.000366	0.0126	0.43	A_23_P149368	FCRL1	Fc receptor-like 1	115350
351	0.0003679	0.0126	1.55	A_23_P25746	C14orf128	chromosome 14 open reading frame 128	338015
352	0.0003687	0.0126	2	A_23_P112311	TRIM32	tripartite motif containing 32	22954
353	0.000369	0.0126	1.71	A_23_P99515	C13orf33	chromosome 13 open reading frame 33	84935
354	0.000369	0.0126	2.71	A_23_P34835	LMNA	lamin A/C	4000
355	0.0003696	0.0126	0.53	A_23_P156562	CRIP3
356	0.0003708	0.0126	0.6	A_33_P3354589	ENST00000400702
357	0.0003715	0.0126	0.64	A_23_P104804	ZBTB16	zinc finger and BTB domain containing 16	7704
358	0.0003731	0.0126	0.38	A_33_P3376821	GZMA	granzyme A (granzyme 1, cytotoxic T-lymphocyte-associated serine esterase 3)	3001
359	0.0003777	0.0127	0.54	A_33_P3395675	ENST00000390323
360	0.000378	0.0127	1.57	A_23_P149626	PLEKHG5	pleckstrin homology domain containing, family G (with RhoGef domain) member 5	57449
361	0.0003798	0.0127	0.55	A_33_P3260125	LDLRAD2	low density lipoprotein receptor class A domain containing 2	401944
362	0.0003804	0.0127	1.77	A_23_P373054	C3orf23	chromosome 3 open reading frame 23	285343
363	0.0003831	0.0127	1.56	A_33_P3286754	SEC14L2	SEC14-like 2 (S. cerevisiae)	23541
364	0.0003915	0.0129	1.65	A_23_P314101	SUSD2	sushi domain containing 2	56241
365	0.0003915	0.0129	1.47	A_24_P342096	FAM27A	family with sequence similarity 27, member A	548321
366	0.0003936	0.013	0.66	A_33_P3285629	DNAI2	dynein, axonemal, intermediate chain 2	64446
367	0.0003989	0.0131	1.6	A_23_P69310	CCRL2	chemokine (C-C motif) receptor-like 2	9034
368	0.0004015	0.0132	0.51	A_33_P3422298	S77011
369	0.0004117	0.0135	0.54	A_24_P199655	VANGL1	vang-like 1 (van gogh, Drosophila)	81839
370	0.0004149	0.0135	1.77	A_23_P155755	CXCL6	chemokine (C-X-C motif) ligand 6 (granulocyte chemotactic protein 2)	6372
371	0.000417	0.0135	0.52	A_23_P142239	YIF1B	Yip1 interacting factor homolog B (S. cerevisiae)	90522
372	0.0004174	0.0135	0.56	A_33_P3272291	AKR1C4	aldo-keto reductase family 1, member C4 (chlordecone reductase; 3-alpha hydroxysteroid dehydrogenase, type I; dihydrodiol dehydrogenase 4)	1109
373	0.0004182	0.0135	3.76	A_24_P244699	NUDT15	nudix (nucleoside diphosphate linked moiety X)-type motif 15	55270
374	0.0004185	0.0135	1.81	A_23_P253958	LRRC17	leucine rich repeat containing 17	10234
375	0.0004198	0.0135	1.72	A_23_P19291	TUBB2A	tubulin, beta 2A class IIa	7280
376	0.0004201	0.0135	2.07	A_23_P134454	CAV1	caveolin 1, caveolae protein, 22kDa	857
377	0.0004237	0.0136	2.23	A_24_P767901	A_24_P767901
378	0.0004283	0.0137	3.21	A_23_P57268	CXADR	coxsackie virus and adenovirus receptor	1525
379	0.0004298	0.0137	0.68	A_33_P3352148	AGAP2	ArfGAP with GTPase domain, ankyrin repeat and PH domain 2	116986
380	0.0004321	0.0137	1.67	A_33_P3338341	PRODH	proline dehydrogenase (oxidase) 1	5625
381	0.000434	0.0138	1.76	A_24_P751247	ENST00000433110
382	0.0004378	0.0138	9.31	A_32_P53524	NTN1	netrin 1	9423
383	0.000438	0.0138	1.6	A_24_P295543	BLOC1S2	biogenesis of lysosomal organelles complex-1, subunit 2	282991
384	0.0004404	0.0138	1.61	A_23_P79978	SLC24A3
385	0.0004422	0.0139	0.34	A_33_P3236661	CR599152
386	0.000445	0.0139	1.75	A_23_P251316	CTNND1	catenin (cadherin-associated protein), delta 1	1500
387	0.0004474	0.0139	1.87	A_23_P252062	PPARG	peroxisome proliferator-activated receptor gamma	5468
388	0.0004482	0.0139	0.12	A_33_P3310567	A_33_P3310567
389	0.0004482	0.0139	1.48	A_23_P17844	PVALB	parvalbumin	5816
390	0.0004485	0.0139	1.57	A_23_P7412	BTNL8	butyrophilin-like 8	79908
391	0.0004512	0.0139	1.7	A_23_P121716	ANXA3	annexin A3	306
392	0.0004513	0.0139	1.64	A_33_P3306352	ENST00000324613
393	0.0004513	0.0139	0.51	A_33_P3387621	RHPN2	rhophilin, Rho GTPase binding protein 2	85415
394	0.0004521	0.0139	0.64	A_33_P3261862	OR2A1
395	0.0004539	0.0139	1.67	A_23_P12082	CHI3L2	chitinase 3-like 2	1117
396	0.0004567	0.0139	1.71	A_23_P154526	GRB14	growth factor receptor-bound protein 14	2888
397	0.0004641	0.0141	0.58	A_24_P173566	ENST00000390319
398	0.0004656	0.0141	3.37	A_23_P93562	SESN1	sestrin 1	27244
399	0.0004698	0.0142	0.59	A_23_P216023	ANGPT1	angiopoietin 1	284
400	0.0004752	0.0143	1.59	A_23_P431939	MR1	major histocompatibility complex, class I-related	3140
401	0.000476	0.0143	1.48	A_23_P205997	APH1B	anterior pharynx defective 1 homolog B (C. elegans)	83464
402	0.0004772	0.0143	0.49	A_23_P369815	FASLG	Fas ligand (TNF superfamily, member 6)	356
403	0.0004782	0.0143	1.82	A_23_P165624	TNFAIP6	tumor necrosis factor, alpha-induced protein 6	7130
404	0.0004794	0.0143	1.68	A_23_P104464	ALOX5	arachidonate 5-lipoxygenase	240
405	0.0004799	0.0143	1.62	A_23_P432448	MGC3771	uncharacterized LOC81854	81854
406	0.0004806	0.0143	1.91	A_33_P3362826	ANKRD31	ankyrin repeat domain 31	256006
407	0.0004907	0.0146	0.6	A_23_P302207	ZNF853	zinc finger protein 853	54753
408	0.0004966	0.0147	1.63	A_23_P17130	C2orf88	chromosome 2 open reading frame 88	84281
409	0.0004973	0.0147	1.77	A_23_P60627	ALOX15B	arachidonate 15-lipoxygenase, type B	247
410	0.0005	0.0147	1.57	A_23_P45304	XK	X-linked Kx blood group (McLeod syndrome)	7504
411	0.0005028	0.0148	2.14	A_23_P34915	ATF3	activating transcription factor 3	467
412	0.0005047	0.0148	0.64	A_23_P217528	KLF8	Kruppel-like factor 8	11279
413	0.000508	0.0148	1.63	A_33_P3332955	CLEC1B	C-type lectin domain family 1, member B	51266
414	0.0005081	0.0148	1.47	A_23_P380298	ProSAPiP1	ProSAPiP1 protein	9762
415	0.000512	0.0149	1.5	A_23_P79094	LILRA3	leukocyte immunoglobulin-like receptor, subfamily A (without TM domain), member 3	11026
416	0.0005128	0.0149	0.54	A_33_P3789693	MGC24103	uncharacterized MGC24103	158295
417	0.0005138	0.0149	2.22	A_24_P235049	MTHFD1L	methylenetetrahydrofolate dehydrogenase (NADP+ dependent) 1-like	25902
418	0.0005151	0.0149	2.73	A_33_P3227788	PANK1	pantothenate kinase 1	53354
419	0.0005162	0.0149	2.32	A_32_P528967	RTP1	receptor (chemosensory) transporter protein 1	132112
420	0.0005168	0.0149	2.01	A_23_P4536	EPB41L3
421	0.0005202	0.0149	1.62	A_33_P3636080	MLH3	mutL homolog 3 (E. coli)	27030
422	0.000523	0.015	0.48	A_23_P53663	PAWR	PRKC, apoptosis, WT1, regulator	5074
423	0.0005252	0.015	1.55	A_23_P218549	EMR3	egf-like module containing, mucin-like, hormone receptor-like 3	84658
424	0.0005275	0.015	0.61	A_23_P104617	GYLTL1B	glycosyltransferase-like 1B	120071
425	0.0005277	0.015	2.36	A_23_P161769	FXYD2
426	0.0005291	0.015	0.56	A_33_P3419808	ENST00000390304
427	0.0005321	0.015	0.62	A_24_P318990	ENST00000390291
428	0.000536	0.0151	1.71	A_33_P3381777	TREML1	triggering receptor expressed on myeloid cells-like 1	340205
429	0.0005385	0.0151	0.66	A_23_P49009	LPCAT4	lysophosphatidylcholine acyltransferase 4	254531
430	0.000539	0.0151	2.48	A_33_P3210358	A_33_P3210358
431	0.0005397	0.0151	3.31	A_33_P3301709	GNG4	guanine nucleotide binding protein (G protein), gamma 4	2786
432	0.0005428	0.0152	0.55	A_23_P68601	CST7	cystatin F (leukocystatin)	8530
433	0.0005538	0.0154	2.13	A_23_P46673	ENST00000422603
434	0.000555	0.0154	0.69	A_33_P3306679	PLEKHG7	pleckstrin homology domain containing, family G (with RhoGef domain) member 7	440107
435	0.0005624	0.0156	0.59	A_23_P112798	CRIP2	cysteine-rich protein 2	1397
436	0.0005701	0.0158	0.44	A_33_P3773374	LOC286063	uncharacterized LOC286063	286063
437	0.0005733	0.0158	1.65	A_23_P163025	RNASE3	ribonuclease, RNase A family, 3	6037
438	0.0005772	0.0159	1.59	A_32_P133090	BG216262
439	0.00058	0.0159	0.5	A_23_P151046	KLRC1	killer cell lectin-like receptor subfamily C, member 1	3821
440	0.0005808	0.0159	1.56	A_24_P79403	PF4	platelet factor 4	5196
441	0.0005865	0.016	1.51	A_23_P145584	UBE2H	ubiquitin-conjugating enzyme E2H	7328
442	0.0005891	0.016	0.48	A_33_P3336822	LOC100290481
443	0.0005904	0.016	0.64	A_24_P239076	IGLL1	immunoglobulin lambda-like polypeptide 1	3543
444	0.0005925	0.016	1.48	A_23_P111054	HIST1H2BB	histone cluster 1, H2bb	3018
445	0.0005932	0.016	4.16	A_33_P3409944	GNAT2	guanine nucleotide binding protein (G protein), alpha transducing activity polypeptide 2	2780
446	0.0005932	0.016	0.61	A_33_P3380807	TLR9	toll-like receptor 9	54106
447	0.0005933	0.016	1.64	A_23_P129856	HIC1	hypermethylated in cancer 1	3090
448	0.0005958	0.0161	1.65	A_23_P208182	SIGLEC10	sialic acid binding Ig-like lectin 10	89790
449	0.0006017	0.0162	0.51	A_24_P97374	EOMES	eomesodermin	8320
450	0.0006084	0.0163	0.46	A_33_P3307113	MSMP	microseminoprotein, prostate associated	692094
451	0.0006092	0.0163	1.68	A_23_P27306	COLEC12	collectin sub-family member 12	81035
452	0.0006093	0.0163	0.47	A_33_P3313920	KIR2DL2	killer cell immunoglobulin-like receptor, two domains, long cytoplasmic tail, 2	3803
453	0.0006098	0.0163	0.52	A_33_P3423949	CBX2
454	0.0006246	0.0166	0.67	A_32_P66974	PCSK7	proprotein convertase subtilisin/kexin type 7	9159
455	0.0006272	0.0166	2.38	A_33_P3863935	CFLP1
456	0.0006276	0.0166	1.74	A_23_P327519	STARD4
457	0.0006336	0.0167	1.63	A_33_P3310039	FAM18A
458	0.0006339	0.0167	0.42	A_33_P3243230	ENST00000401931
459	0.0006339	0.0167	1.66	A_23_P97860	LIPA	lipase A, lysosomal acid, cholesterol esterase	3988
460	0.0006403	0.0168	0.59	A_23_P259141	ZBP1	Z-DNA binding protein 1	81030
461	0.0006409	0.0168	1.64	A_33_P3312611	ENST00000441331
462	0.0006451	0.0169	1.79	A_23_P148422	PCYT1B	phosphate cytidylyltransferase 1, choline, beta	9468
463	0.0006503	0.0169	0.55	A_23_P130836	GZMM	granzyme M (lymphocyte met-ase 1)	3004
464	0.0006505	0.0169	2.12	A_33_P3305173	RGAG4	retrotransposon gag domain containing 4	340526
465	0.0006566	0.017	0.62	A_23_P201376	SSX2IP	synovial sarcoma, X breakpoint 2 interacting protein	117178
466	0.0006622	0.0172	0.34	A_23_P431305	FAM69B	family with sequence similarity 69, member B	138311
467	0.0006667	0.0172	0.58	A_33_P3268892	GDNF	glial cell derived neurotrophic factor	2668
468	0.0006679	0.0172	1.8	A_23_P1505	LRP5
469	0.0006737	0.0173	0.67	A_24_P185205	TP53I13	tumor protein p53 inducible protein 13	90313
470	0.000677	0.0174	1.62	A_23_P162589	VDR	vitamin D (1,25- dihydroxyvitamin D3) receptor	7421
471	0.0006785	0.0174	1.69	A_24_P119131	TMEM120B	transmembrane protein 120B	144404
472	0.0006862	0.0175	2.73	A_24_P159312	SLC7A6	solute carrier family 7 (amino acid transporter light chain, y+L system), member 6	9057
473	0.0006873	0.0175	1.54	A_23_P29994	RBPJ	recombination signal binding protein for immunoglobulin kappa J region	3516
474	0.0006885	0.0175	1.54	A_33_P3363420	FRMD3	FERM domain containing 3	257019
475	0.0006936	0.0176	1.72	A_24_P416159	RBL2	retinoblastoma-like 2 (p130)	5934
476	0.0006996	0.0177	0.61	A_33_P3325978	ENST00000405331
477	0.0007079	0.0179	2.12	A_24_P318939	ZNF337	zinc finger protein 337	26152
478	0.0007117	0.018	1.64	A_23_P165136	LRRC25	leucine rich repeat containing 25	126364
479	0.0007123	0.018	1.44	A_23_P371824	TUFT1	tuftelin 1	7286
480	0.0007175	0.018	0.38	A_23_P366453	KHDRBS2
481	0.0007196	0.0181	0.31	A_23_P69179	LEPREL1	leprecan-like 1	55214
482	0.0007301	0.0183	1.54	A_23_P160567	ZMYND12	zinc finger, MYND-type containing 12	84217
483	0.0007345	0.0183	0.56	A_23_P163402	CYP1A1	cytochrome P450, family 1, subfamily A, polypeptide 1	1543
484	0.0007362	0.0183	0.48	A_33_P3304707	ENST00000390317
485	0.0007365	0.0183	0.45	A_33_P3241051	ADAMTS17	ADAM metallopeptidase with thrombospondin type 1 motif, 17	170691
486	0.0007558	0.0188	2.11	A_33_P3307197	PTGFRN	prostaglandin F2 receptor negative regulator	5738
487	0.0007567	0.0188	1.98	A_23_P151637	RNASE2	ribonuclease, RNase A family, 2 (liver, eosinophil-derived neurotoxin)	6036
488	0.0007615	0.0188	1.45	A_23_P55020	CD300LF	CD300 molecule-like family member f	146722
489	0.0007619	0.0188	1.82	A_23_P209944	RETSAT	retinol saturase (all-trans-retinol 13,14-reductase)	54884
490	0.0007717	0.019	1.75	A_33_P3392784	ENST00000369703
491	0.0007723	0.019	1.43	A_23_P213385	BASP1	brain abundant, membrane attached signal protein 1	10409
492	0.0007801	0.0191	0.53	A_33_P3351290	ENST00000400233
493	0.0007801	0.0191	1.77	A_23_P255104	LHFPL2	lipoma HMGIC fusion partner-like 2	10184
494	0.0007876	0.0192	1.99	A_24_P337397	ANKRA2	ankyrin repeat, family A (RFXANK-like), 2	57763
495	0.000788	0.0192	1.54	A_23_P19333	TREM1	triggering receptor expressed on myeloid cells 1	54210
496	0.0007886	0.0192	1.88	A_24_P153763	ENST00000399016
497	0.0007951	0.0193	0.69	A_24_P113131	BZRAP1	benzodiazapine receptor (peripheral) associated protein 1	9256
498	0.0008018	0.0194	0.64	A_33_P3377888	AK123255
499	0.0008032	0.0194	0.64	A_23_P207564	CCL4	chemokine (C-C motif) ligand 4	6351
500	0.0008034	0.0194	1.75	A_23_P1602	CDC42EP2	CDC42 effector protein (Rho GTPase binding) 2	10435
501	0.0008073	0.0194	0.6	A_23_P67847	GALNT14	UDP-N-acetyl-alpha-D-galactosamine:polypeptide N-acetylgalactosaminyltransferase 14 (GalNAc-T14)	79623
502	0.0008086	0.0194	0.65	A_24_P173746	RALGPS2	Ral GEF with PH domain and SH3 binding motif 2	55103
503	0.0008098	0.0194	0.68	A_23_P89249	ERBB2	v-erb-b2 erythroblastic leukemia viral oncogene homolog 2, neuro/glioblastoma derived oncogene homolog (avian)	2064
504	0.0008145	0.0195	0.58	A_23_P218827	POLQ	polymerase (DNA directed), theta	10721
505	0.0008163	0.0195	1.99	A_24_P235429	ABCA1	ATP-binding cassette, sub-family A (ABC1), member 1	19
506	0.000818	0.0195	0.48	A_23_P107744	S1PR5	sphingosine-1-phosphate receptor 5	53637
507	0.0008184	0.0195	0.62	A_23_P114299	CXCR3
508	0.0008207	0.0195	0.56	A_23_P209055	CD22	CD22 molecule	933
509	0.0008238	0.0195	1.52	A_32_P40375	ENST00000471090
510	0.0008257	0.0195	0.59	A_23_P31725	BLK	B lymphoid tyrosine kinase	640
511	0.0008322	0.0196	0.56	A_24_P265088	PDZD4	PDZ domain containing 4	57595
512	0.0008354	0.0196	1.78	A_33_P3840512	SLC25A15	solute carrier family 25 (mitochondrial carrier; ornithine transporter) member 15	10166
513	0.0008356	0.0196	0.33	A_23_P343900	AF085654
514	0.0008364	0.0196	2.88	A_23_P9485	ORM2	orosomucoid 2	5005
515	0.0008428	0.0197	0.54	A_23_P74088	MMP23B	matrix metallopeptidase 23B	8510
516	0.0008432	0.0197	0.51	A_33_P3638471	TRGV7
517	0.0008438	0.0197	1.71	A_23_P16469	PLAUR	plasminogen activator, urokinase receptor	5329
518	0.0008439	0.0197	1.51	A_24_P183128	PLAC8	placenta-specific 8	51316
519	0.0008522	0.0198	1.43	A_33_P3334092	ENST00000333487
520	0.0008538	0.0198	2.3	A_33_P3360216	HIST1H2AI	histone cluster 1, H2ai	8329
521	0.0008552	0.0198	1.49	A_24_P691826	A_24_P691826
522	0.0008572	0.0198	5.32	A_33_P3364488	FCAMR	Fc receptor, IgA, IgM, high affinity	83953
523	0.0008577	0.0198	0.7	A_24_P317762	LY6E	lymphocyte antigen 6 complex, locus E	4061
524	0.0008593	0.0198	1.61	A_23_P64980	SLC6A13	solute carrier family 6 (neurotransmitter transporter, GABA), member 13	6540
525	0.0008596	0.0198	1.89	A_23_P138262	PADI4
526	0.0008608	0.0198	1.47	A_23_P154605	SULF2	sulfatase 2	55959
527	0.0008702	0.0199	1.39	A_33_P3284858	ENST00000418602
528	0.0008712	0.0199	0.58	A_33_P3385686	A_33_P3385686
529	0.0008733	0.0199	0.65	A_33_P3316544	PARP15	poly (ADP-ribose) polymerase family, member 15	165631
530	0.0008773	0.02	0.59	A_23_P213620	PPP2R2B	protein phosphatase 2, regulatory subunit B, beta	5521
531	0.0008795	0.02	1.4	A_23_P345564	OPRL1	opiate receptor-like 1	4987
532	0.0008845	0.0201	0.36	A_33_P3422253	BM477328
533	0.0008885	0.0201	0.69	A_33_P3392245	FAM178A	family with sequence similarity 178, member A	55719
534	0.0008908	0.0201	0.53	A_23_P385861	CDCA2
535	0.0008961	0.0202	0.67	A_33_P3277714	A_33_P3277714
536	0.0008986	0.0202	1.49	A_33_P3328716	CCDC13	coiled-coil domain containing 13	152206
537	0.0008994	0.0202	0.69	A_33_P3416124	LOC100130872	uncharacterized LOC100130872	100130872
538	0.0009084	0.0204	1.44	A_33_P3271684	FAM23A	family with sequence similarity 23, member A	414192
539	0.0009137	0.0205	1.43	A_33_P3365805	CLN5	ceroid-lipofuscinosis, neuronal 5	1203
540	0.0009176	0.0205	0.41	A_24_P508103	LOC440905	uncharacterized LOC440905	440905
541	0.0009197	0.0205	0.61	A_23_P49448	FA2H	fatty acid 2-hydroxylase	79152
542	0.0009254	0.0206	1.47	A_23_P123454	NUDT18	nudix (nucleoside diphosphate linked moiety X)-type motif 18	79873
543	0.0009257	0.0206	1.86	A_24_P71468	QPCT	glutaminyl-peptide cyclotransferase	25797
544	0.0009273	0.0206	1.45	A_33_P3224027	MBD6	methyl-CpG binding domain protein 6	114785
545	0.0009308	0.0206	1.73	A_23_P330561	C19orf59	chromosome 19 open reading frame 59	199675
546	0.0009404	0.0208	2.21	A_33_P3298810	FFAR3	free fatty acid receptor 3	2865
547	0.0009425	0.0208	0.69	A_23_P170534	FUT7	fucosyltransferase 7 (alpha (1,3) fucosyltransferase)	2529
548	0.0009442	0.0208	1.48	A_33_P3252322	ENST00000424415
549	0.0009478	0.0208	1.71	A_23_P128698	SPRY2	sprouty homolog 2 (Drosophila)	10253
550	0.0009513	0.0209	1.66	A_23_P40956	GHRL	ghrelin/obestatin prepropeptide	51738
551	0.0009556	0.0209	0.41	A_23_P117602	GZMB	granzyme B (granzyme 2, cytotoxic T-lymphocyte-associated serine esterase 1)	3002
552	0.000958	0.021	1.58	A_23_P71503	C8orf51
553	0.0009648	0.021	1.72	A_23_P327361	DMXL2
554	0.0009654	0.021	2.26	A_33_P3405424	IL4I1	interleukin 4 induced 1	259307
555	0.0009666	0.021	1.69	A_23_P45786	COL9A2	collagen, type IX, alpha 2	1298
556	0.0009667	0.021	2.1	A_23_P59452	ABP1	amiloride binding protein 1 (amine oxidase (copper-containing))	26
557	0.0009687	0.021	1.76	A_24_P376129	ENST00000374057
558	0.0009696	0.021	0.57	A_32_P133767	C12orf42	chromosome 12 open reading frame 42	374470
559	0.000972	0.021	0.72	A_23_P123172	OR2A9P
560	0.0009732	0.021	1.5	A_32_P35969	CHRNA7	cholinergic receptor, nicotinic, alpha 7 (neuronal)	1139
561	0.0009756	0.021	2.01	A_23_P97990	HTRA1	HtrA serine peptidase 1	5654
562	0.0009875	0.0212	1.85	A_33_P3213702	LOC100130097	kinesin-like protein family member 6-like	100130097
563	0.0009968	0.0213	1.95	A_33_P3327822	SH3BGR	SH3 domain binding glutamic acid-rich protein	6450
564	0.0009982	0.0213	0.25	A_24_P166397	KIAA0319	KIAA0319	9856
565	0.0009985	0.0213	0.71	A_33_P3883985	LMF1	lipase maturation factor 1	64788

## Sheet: Acute 2.23Gy
Class comparison: Acute 2.23 Gy vs Sham irradiated control
No.	Parametric p-value	FDR	Fold-change IRR vs CTL	UniqueID	Symbol	Name	EntrezID
1	< 1e-07	< 1e-07	15.36	A_23_P38154	FDXR	ferredoxin reductase	2232
2	< 1e-07	< 1e-07	6.63	A_23_P52610	DDB2	damage-specific DNA binding protein 2, 48kDa	1643
3	1e-07	0.000402	7.58	A_23_P126836	TNFSF4	tumor necrosis factor (ligand) superfamily, member 4	7292
4	2e-07	0.000604	15.65	A_23_P206077	AEN	apoptosis enhancing nuclease	64782
5	3e-07	0.000724	19.1	A_32_P347617	APOBEC3H	apolipoprotein B mRNA editing enzyme, catalytic polypeptide-like 3H	164668
6	5e-07	0.000905	4.94	A_23_P23221	GADD45A	growth arrest and DNA-damage-inducible, alpha	1647
7	6e-07	0.000905	0.23	A_23_P25194	HRK	harakiri, BCL2 interacting protein (contains only BH3 domain)	8739
8	7e-07	0.000905	8.34	A_33_P3599591	PAPPA	pregnancy-associated plasma protein A, pappalysin 1	5069
9	7e-07	0.000905	4.44	A_33_P3357748	PVT1	Pvt1 oncogene (non-protein coding)	5820
10	8e-07	0.000905	5.27	A_23_P28886	PCNA	proliferating cell nuclear antigen	5111
11	9e-07	0.000905	7.12	A_33_P3252834	PHLDA3	pleckstrin homology-like domain, family A, member 3	23612
12	9e-07	0.000905	3.77	A_23_P14734	RPS27L	ribosomal protein S27-like	51065
13	1e-06	0.000929	3.27	A_23_P83192	PHPT1	phosphohistidine phosphatase 1	29085
14	1.4e-06	0.00121	4.11	A_23_P208706	BAX	BCL2-associated X protein	581
15	2.3e-06	0.00185	4.48	A_23_P150053	ACTA2	actin, alpha 2, smooth muscle, aorta	59
16	2.8e-06	0.00199	3.49	A_24_P218265	TNFRSF10B	tumor necrosis factor receptor superfamily, member 10b	8795
17	2.8e-06	0.00199	5.21	A_23_P113283	ZMAT3	zinc finger, matrin-type 3	64393
18	4.1e-06	0.00261	3.29	A_33_P3267410	KILLIN
19	4.1e-06	0.00261	3.67	A_23_P16523	GDF15	growth differentiation factor 15	9518
20	4.8e-06	0.0029	0.18	A_33_P3687198	LOC283454	uncharacterized LOC283454	283454
21	5.2e-06	0.00299	5.96	A_33_P3243449	CD70	CD70 molecule	970
22	8.4e-06	0.00458	2.54	A_33_P3331267	A_33_P3331267
23	9.3e-06	0.00458	3.7	A_32_P96692	POLH	polymerase (DNA directed), eta	5429
24	9.9e-06	0.00458	4.12	A_23_P30972	ASCC3	activating signal cointegrator 1 complex subunit 3	10973
25	1.05e-05	0.00458	3.61	A_23_P71790	MAMDC4	MAM domain containing 4	158056
26	1.05e-05	0.00458	2.77	A_23_P169257	TNFSF8	tumor necrosis factor (ligand) superfamily, member 8	944
27	1.06e-05	0.00458	2.72	A_24_P128312	ZNF79	zinc finger protein 79	7633
28	1.07e-05	0.00458	4.88	A_33_P3361891	TMPRSS7	transmembrane protease, serine 7	344805
29	1.1e-05	0.00458	4.91	A_24_P326739	GLS2	glutaminase 2 (liver, mitochondrial)	27165
30	1.53e-05	0.00616	0.39	A_23_P84596	MZB1	marginal zone B and B1 cell-specific protein	51237
31	1.7e-05	0.00653	2.84	A_24_P88921	XPC	xeroderma pigmentosum, complementation group C	7508
32	1.73e-05	0.00653	2.3	A_23_P313512	DCP1B	DCP1 decapping enzyme homolog B (S. cerevisiae)	196513
33	2.48e-05	0.00884	4.11	A_23_P108751	FHL2	four and a half LIM domains 2	2274
34	2.49e-05	0.00884	2.56	A_23_P103433	OSCP1	organic solute carrier partner 1	127700
35	2.66e-05	0.00918	2.62	A_33_P3413759	ACER2	alkaline ceramidase 2	340485
36	3.1e-05	0.0104	2.25	A_23_P67529	KCNN4	potassium intermediate/small conductance calcium-activated channel, subfamily N, member 4	3783
37	3.34e-05	0.0106	0.38	A_23_P357717	TCL1A	T-cell leukemia/lymphoma 1A	8115
38	3.35e-05	0.0106	3	A_24_P53778	ITLN2	intelectin 2	142683
39	3.57e-05	0.0111	2.92	A_33_P3394213	GRIN3B	glutamate receptor, ionotropic, N-methyl-D-aspartate 3B	116444
40	3.78e-05	0.0111	2.04	A_23_P48550	KIAA0284
41	3.8e-05	0.0111	2.1	A_24_P245838	MGAT3	mannosyl (beta-1,4-)-glycoprotein beta-1,4-N-acetylglucosaminyltransferase	4248
42	3.87e-05	0.0111	2.39	A_33_P3384133	C17orf99	chromosome 17 open reading frame 99	100141515
43	4.14e-05	0.0116	2.84	A_24_P172481	TRIM22	tripartite motif containing 22	10346
44	4.39e-05	0.012	3.3	A_33_P3397763	TNFSF9	tumor necrosis factor (ligand) superfamily, member 9	8744
45	4.65e-05	0.0125	2.85	A_23_P30254	PLK2	polo-like kinase 2	10769
46	4.79e-05	0.0126	4.27	A_23_P58606	CCNG1	cyclin G1	900
47	5.18e-05	0.0132	2.28	A_23_P1912	ZP1	zona pellucida glycoprotein 1 (sperm receptor)	22917
48	5.34e-05	0.0132	3.18	A_24_P244699	NUDT15	nudix (nucleoside diphosphate linked moiety X)-type motif 15	55270
49	5.36e-05	0.0132	0.52	A_23_P20427	RHOBTB2	Rho-related BTB domain containing 2	23221
50	5.54e-05	0.0134	3.05	A_23_P121374	SEMA5B
51	6.13e-05	0.0145	3.25	A_24_P925664	MDM2	Mdm2, p53 E3 ubiquitin protein ligase homolog (mouse)	4193
52	7.18e-05	0.0167	1.93	A_23_P135248	CCL27	chemokine (C-C motif) ligand 27	10850
53	7.57e-05	0.0172	2.53	A_23_P57268	CXADR	coxsackie virus and adenovirus receptor	1525
54	7.76e-05	0.0173	0.47	A_23_P258088	PACSIN1	protein kinase C and casein kinase substrate in neurons 1	29993
55	7.94e-05	0.0174	2.49	A_23_P58009	C3orf52	chromosome 3 open reading frame 52	79669
56	8.22e-05	0.0177	2.84	A_33_P3212375	ENST00000340779
57	8.64e-05	0.0183	1.96	A_23_P50517	ZNF541	zinc finger protein 541	84215
58	9.01e-05	0.0188	2.36	A_33_P3240652	A_33_P3240652
59	9.25e-05	0.0189	6.04	A_33_P3420352	ZNF391
60	9.55e-05	0.0192	2.69	A_33_P3303945	OR52N4
61	9.99e-05	0.0195	3.4	A_23_P382775	BBC3	BCL2 binding component 3	27113
62	0.0001018	0.0195	3.08	A_23_P213699	NRG2	neuregulin 2	9542
63	0.0001034	0.0195	3.99	A_33_P3345031	XR_018837
64	0.0001043	0.0195	1.98	A_23_P39116	LIG1	ligase I, DNA, ATP-dependent	3978
65	0.0001048	0.0195	2.62	A_33_P3351175	WNK2
66	0.0001105	0.02	2.54	A_33_P3244669	TMEM30A	transmembrane protein 30A	55754
67	0.0001115	0.02	2.28	A_33_P3389113	LOC643749
68	0.0001129	0.02	0.55	A_33_P3336760	ABCB4	ATP-binding cassette, sub-family B (MDR/TAP), member 4	5244
69	0.0001146	0.0201	0.55	A_32_P153071	VIPR2	vasoactive intestinal peptide receptor 2	7434
70	0.0001203	0.0207	4.07	A_23_P365412	MFSD4	major facilitator superfamily domain containing 4	148808
71	0.000128	0.0218	3.1	A_23_P128408	TRIAP1	TP53 regulated inhibitor of apoptosis 1	51499
72	0.0001319	0.0221	0.34	A_23_P215956	MYC
73	0.0001374	0.0227	2	A_33_P3227899	LOC440896	uncharacterized LOC440896	440896
74	0.0001401	0.0229	1.97	A_33_P3456233	ENST00000450304
75	0.0001469	0.0236	4.51	A_32_P135348	TANC1	tetratricopeptide repeat, ankyrin repeat and coiled-coil containing 1	85461
76	0.0001497	0.0238	1.66	A_23_P369899	TMEM158	transmembrane protein 158 (gene/pseudogene)	25907
77	0.000152	0.0238	0.35	A_23_P354341	CD160	CD160 molecule	11126
78	0.0001575	0.0244	1.77	A_23_P253602	BMX	BMX non-receptor tyrosine kinase	660
79	0.000162	0.0248	2.98	A_23_P82979	LAMC3	laminin, gamma 3	10319
80	0.0001659	0.0248	1.92	A_23_P211428	SMTN	smoothelin	6525
81	0.0001718	0.0248	1.71	A_23_P156180	SLC22A4	solute carrier family 22 (organic cation/ergothioneine transporter), member 4	6583
82	0.0001719	0.0248	1.8	A_23_P343411	AGRN
83	0.0001722	0.0248	3.17	A_33_P3258452	C12orf5
84	0.0001803	0.0248	9.65	A_32_P210202	E2F7	E2F transcription factor 7	144455
85	0.0001813	0.0248	2.74	A_33_P3326588	TNFRSF10D	tumor necrosis factor receptor superfamily, member 10d, decoy with truncated death domain	8793
86	0.0001829	0.0248	0.2	A_33_P3310567	A_33_P3310567
87	0.0001832	0.0248	2.19	A_23_P34452	LOR	loricrin	4014
88	0.0001851	0.0248	1.72	A_23_P210330	HSPC159
89	0.0001863	0.0248	2.25	A_33_P3288589	A_33_P3288589
90	0.0001866	0.0248	0.56	A_33_P3299254	VPREB3	pre-B lymphocyte 3	29802
91	0.0001866	0.0248	0.12	A_33_P3305835	VPREB1	pre-B lymphocyte 1	7441
92	0.0001888	0.0248	2.5	A_23_P65870	FBXO22	F-box protein 22	26263
93	0.000193	0.0251	2.81	A_23_P93562	SESN1	sestrin 1	27244
94	0.0002324	0.0298	0.41	A_33_P3298159	PTGDS	prostaglandin D2 synthase 21kDa (brain)	5730
95	0.0002387	0.0303	1.85	A_33_P3331916	LOC100507084	hypothetical LOC100507084	100507084
96	0.0002447	0.0308	0.53	A_23_P13137	LOC100506886	SFVP2550	100506886
97	0.0002497	0.0311	2.3	A_23_P86330	IER5
98	0.0002539	0.0313	2.09	A_23_P80068	BTG3	BTG family, member 3	10950
99	0.000259	0.0316	0.59	A_33_P3349637	PCDH1	protocadherin 1	5097
100	0.0002668	0.0322	0.53	A_23_P39647	SLC4A3	solute carrier family 4, anion exchanger, member 3	6508
101	0.0002734	0.0327	2.56	A_32_P205241	GJA3	gap junction protein, alpha 3, 46kDa	2700
102	0.0002835	0.0331	2.41	A_32_P150030	PPM1D	protein phosphatase, Mg2+/Mn2+ dependent, 1D	8493
103	0.0002857	0.0331	0.52	A_23_P13907	IGF1	insulin-like growth factor 1 (somatomedin C)	3479
104	0.0002862	0.0331	0.43	A_33_P3236661	CR599152
105	0.0002942	0.0331	0.45	A_23_P408285	PRICKLE1	prickle homolog 1 (Drosophila)	144165
106	0.0002965	0.0331	1.83	A_23_P398566	NR4A3	nuclear receptor subfamily 4, group A, member 3	8013
107	0.0002973	0.0331	0.5	A_23_P211039	ADAMTS1	ADAM metallopeptidase with thrombospondin type 1 motif, 1	9510
108	0.0003019	0.0331	0.49	A_33_P3309468	PTPRS	protein tyrosine phosphatase, receptor type, S	5802
109	0.0003032	0.0331	2.02	A_23_P120931	APOBEC3C
110	0.0003035	0.0331	1.88	A_33_P3384932	NUDT8
111	0.0003065	0.0331	11.75	A_23_P52986	VWCE	von Willebrand factor C and EGF domains	220001
112	0.0003067	0.0331	1.78	A_24_P190472	SLPI	secretory leukocyte peptidase inhibitor	6590
113	0.000312	0.0331	2.09	A_33_P3411477	NCCRP1	non-specific cytotoxic cell receptor protein 1 homolog (zebrafish)	342897
114	0.0003129	0.0331	1.76	A_23_P126735	IL10	interleukin 10	3586
115	0.0003228	0.0335	2.48	A_23_P154688	SLC4A11	solute carrier family 4, sodium borate transporter, member 11	83959
116	0.0003247	0.0335	1.63	A_33_P3295203	HAS1	hyaluronan synthase 1	3036
117	0.0003249	0.0335	1.72	A_23_P24903	P2RY2	purinergic receptor P2Y, G-protein coupled, 2	5029
118	0.0003294	0.0336	3.1	A_23_P2283	TAC3	tachykinin 3	6866
119	0.0003311	0.0336	1.72	A_32_P160045	TCTEX1D1	Tctex1 domain containing 1	200132
120	0.0003342	0.0336	2.02	A_23_P34835	LMNA	lamin A/C	4000
121	0.0003733	0.0372	0.23	A_33_P3211968	LOC100133207	uncharacterized LOC100133207	100133207
122	0.0003855	0.0381	0.49	A_33_P3714477	LOC285972	uncharacterized LOC285972	285972
123	0.0004052	0.0392	1.67	A_23_P12082	CHI3L2	chitinase 3-like 2	1117
124	0.0004062	0.0392	1.87	A_23_P91390	THBD	thrombomodulin	7056
125	0.0004062	0.0392	1.57	A_23_P68851	KREMEN1	kringle containing transmembrane protein 1	83999
126	0.0004205	0.04	1.94	A_23_P99163	DRAM1	DNA-damage regulated autophagy modulator 1	55332
127	0.0004209	0.04	0.33	A_23_P117694	CORO2B	coronin, actin binding protein, 2B	10391
128	0.0004374	0.0413	0.63	A_23_P130435	LIM2	lens intrinsic membrane protein 2, 19kDa	3982
129	0.0004518	0.0421	1.89	A_23_P134454	CAV1	caveolin 1, caveolae protein, 22kDa	857
130	0.0004537	0.0421	3.09	A_23_P319005	HMP19	HMP19 protein	51617
131	0.0004587	0.0423	0.62	A_23_P203920	SSPN	sarcospan	8082
132	0.0004651	0.0423	1.76	A_24_P294832	PTP4A1	protein tyrosine phosphatase type IVA, member 1	7803
133	0.0004667	0.0423	1.58	A_23_P415021	METTL7A	methyltransferase like 7A	25840
134	0.0004691	0.0423	0.46	A_23_P363203	TCL6	T-cell leukemia/lymphoma 6 (non-protein coding)	27004
135	0.0004834	0.0423	1.84	A_23_P133842	HIST1H1T	histone cluster 1, H1t	3010
136	0.0004837	0.0423	0.59	A_33_P3387621	RHPN2	rhophilin, Rho GTPase binding protein 2	85415
137	0.0004845	0.0423	1.65	A_23_P214139	REV3L	REV3-like, polymerase (DNA directed), zeta, catalytic subunit	5980
138	0.0004855	0.0423	0.65	A_24_P350622	KIR2DL4	killer cell immunoglobulin-like receptor, two domains, long cytoplasmic tail, 4	3805
139	0.0004872	0.0423	1.59	A_23_P158096	ENST00000468565
140	0.0004979	0.0429	0.65	A_23_P93524	SAMD3	sterile alpha motif domain containing 3	154075
141	0.0005055	0.0433	1.56	A_23_P200252	NTPCR	nucleoside-triphosphatase, cancer-related	84284
142	0.000515	0.0438	0.56	A_23_P50426	KANK2	KN motif and ankyrin repeat domains 2	25959
143	0.0005244	0.044	1.94	A_33_P3321657	HSPG2	heparan sulfate proteoglycan 2	3339
144	0.0005281	0.044	0.58	A_33_P3356525	FLJ45482	uncharacterized LOC645566	645566
145	0.000529	0.044	1.84	A_33_P3402091	MERTK	c-mer proto-oncogene tyrosine kinase	10461
146	0.0005382	0.0445	1.96	A_23_P143885	ARHGEF3	Rho guanine nucleotide exchange factor (GEF) 3	50650
147	0.0005456	0.0448	1.64	A_23_P4773	LILRB5	leukocyte immunoglobulin-like receptor, subfamily B (with TM and ITIM domains), member 5	10990
148	0.0005516	0.045	1.65	A_23_P34375	TCEA3	transcription elongation factor A (SII), 3	6920
149	0.000557	0.0451	0.56	A_23_P209954	GNLY	granulysin	10578
150	0.0005642	0.0451	0.48	A_23_P129157	NEIL1	nei endonuclease VIII-like 1 (E. coli)	79661
151	0.0005647	0.0451	0.43	A_24_P319647	FCRL2	Fc receptor-like 2	79368
152	0.0005756	0.0454	1.99	A_33_P3303810	LAD1	ladinin 1	3898
153	0.0005756	0.0454	22.14	A_32_P52153	LOC100507177	hypothetical LOC100507177	100507177
154	0.0005821	0.0456	1.66	A_32_P42964	LOC389493	uncharacterized protein LOC389493	389493
155	0.0005902	0.046	2.68	A_23_P15692	GPR172B
156	0.0006017	0.0466	0.56	A_33_P3424754	ENST00000390294
157	0.0006111	0.0467	1.85	A_33_P3296707	FAM127C	family with sequence similarity 127, member C	441518
158	0.0006169	0.0467	1.76	A_33_P3405424	IL4I1	interleukin 4 induced 1	259307
159	0.0006195	0.0467	1.74	A_23_P128728	ARG2	arginase, type II	384
160	0.0006227	0.0467	0.46	A_23_P130158	WNT3	wingless-type MMTV integration site family, member 3	7473
161	0.000623	0.0467	2.98	A_23_P389500	REG1B	regenerating islet-derived 1 beta	5968
162	0.000628	0.0468	2.28	A_33_P3410935	C17orf89	chromosome 17 open reading frame 89	284184
163	0.0006442	0.0477	3.28	A_24_P414658	ENST00000359193
164	0.0006518	0.048	0.64	A_33_P3364959	DQ098707
165	0.0006667	0.0488	0.51	A_33_P3243230	ENST00000401931
166	0.0006801	0.0491	0.46	A_33_P3399064	RN5-8S1	RNA, 5.8S ribosomal 1	100008587
167	0.000681	0.0491	1.7	A_33_P3240532	RGL1	ral guanine nucleotide dissociation stimulator-like 1	23179
168	0.0006835	0.0491	2.34	A_24_P159312	SLC7A6	solute carrier family 7 (amino acid transporter light chain, y+L system), member 6	9057
169	0.0006913	0.0491	0.56	A_23_P27332	TCF4	transcription factor 4	6925
170	0.0006954	0.0491	1.72	A_33_P3376140	KCNJ15	potassium inwardly-rectifying channel, subfamily J, member 15	3772
171	0.0006959	0.0491	1.76	A_23_P32454	TG	thyroglobulin	7038
172	0.0007028	0.0493	0.54	A_33_P3363799	NCAM1	neural cell adhesion molecule 1	4684
173	0.0007162	0.05	1.77	A_23_P119478	EBI3	Epstein-Barr virus induced 3	10148
174	0.0007282	0.05	2.75	A_23_P344655	FLJ36848	uncharacterized LOC647115	647115
175	0.0007295	0.05	1.79	A_23_P97990	HTRA1	HtrA serine peptidase 1	5654
176	0.0007318	0.05	0.59	A_33_P3280147	FLJ45079	FLJ45079 protein	400624
177	0.0007333	0.05	1.66	A_24_P4661	EI24	etoposide induced 2.4 mRNA	9538
178	0.0007585	0.0514	0.63	A_23_P91697	LARGE	like-glycosyltransferase	9215
179	0.0007615	0.0514	1.77	A_23_P59452	ABP1	amiloride binding protein 1 (amine oxidase (copper-containing))	26
180	0.0007891	0.0527	0.62	A_23_P393777	PTGDR	prostaglandin D2 receptor (DP)	5729
181	0.0007895	0.0527	1.61	A_33_P3327822	SH3BGR	SH3 domain binding glutamic acid-rich protein	6450
182	0.0008021	0.0532	0.61	A_23_P360804	CPNE5
183	0.0008076	0.0533	0.61	A_33_P3884005	LOC93444	uncharacterized LOC93444	93444
184	0.0008174	0.0536	0.62	A_23_P50678	MATK	megakaryocyte-associated tyrosine kinase	4145
185	0.0008247	0.0538	1.66	A_23_P145895	TP53TG1	TP53 target 1 (non-protein coding)	11257
186	0.0008474	0.055	0.53	A_24_P252945	CXCR5	chemokine (C-X-C motif) receptor 5	643
187	0.0008532	0.0551	1.77	A_24_P12690	IDO2	indoleamine 2,3-dioxygenase 2	169355
188	0.0008608	0.0552	0.61	A_33_P3485760	ENST00000462527
189	0.0008634	0.0552	1.56	A_32_P40377	LOC389906	zinc finger protein 839 pseudogene	389906
190	0.0008693	0.0552	1.56	A_23_P356616	ABTB2	ankyrin repeat and BTB (POZ) domain containing 2	25841
191	0.0008832	0.0558	2.1	A_23_P63896	FAS	Fas (TNF receptor superfamily, member 6)	355
192	0.0008936	0.0562	1.58	A_23_P2645	SDS
193	0.0009064	0.0565	2.41	A_24_P339858	C21orf90	chromosome 21 open reading frame 90	114043
194	0.0009154	0.0565	0.39	A_23_P42128	KCNK17	potassium channel, subfamily K, member 17	89822
195	0.0009195	0.0565	1.56	A_23_P352435	RGS12	regulator of G-protein signaling 12	6002
196	0.0009204	0.0565	1.62	A_23_P368484	C17orf76
197	0.0009222	0.0565	1.81	A_24_P122137	LIF	leukemia inhibitory factor	3976
198	0.0009525	0.0581	1.54	A_23_P44836	NT5DC2	5'-nucleotidase domain containing 2	64943
199	0.0009687	0.0584	0.62	A_33_P3294089	A_33_P3294089
200	0.0009763	0.0584	0.58	A_23_P142239	YIF1B	Yip1 interacting factor homolog B (S. cerevisiae)	90522
201	0.000978	0.0584	0.6	A_23_P351148	SH2D1B	SH2 domain containing 1B	117157
202	0.000983	0.0584	1.74	A_33_P3237590	LOC728178	uncharacterized LOC728178	728178
203	0.0009907	0.0584	2.01	A_33_P3863935	CFLP1
204	0.0009916	0.0584	1.67	A_23_P34915	ATF3	activating transcription factor 3	467
205	0.0009984	0.0584	2.11	A_24_P74070	PARD6G	par-6 partitioning defective 6 homolog gamma (C. elegans)	84552

## Sheet: Acute 0.56Gy
Class comparison: Acute 0.56 Gy vs Sham irradiated control
No.	Parametric p-value	FDR	Fold-change IRR vs CTL	UniqueID	Symbol	Name	EntrezID
1	< 1e-07	< 1e-07	6.84	A_23_P38154	FDXR	ferredoxin reductase	2232
2	2e-07	0.000805	9.99	A_23_P206077	AEN	apoptosis enhancing nuclease	64782
3	2e-07	0.000805	4.2	A_23_P52610	DDB2	damage-specific DNA binding protein 2, 48kDa	1643
4	2.4e-06	0.00456	2.74	A_24_P218265	TNFRSF10B	tumor necrosis factor receptor superfamily, member 10b	8795
5	2.5e-06	0.00456	2.69	A_33_P3357748	PVT1	Pvt1 oncogene (non-protein coding)	5820
6	2.8e-06	0.00456	2.88	A_23_P126836	TNFSF4	tumor necrosis factor (ligand) superfamily, member 4	7292
7	3e-06	0.00456	2.18	A_23_P83192	PHPT1	phosphohistidine phosphatase 1	29085
8	3.1e-06	0.00456	6.83	A_32_P347617	APOBEC3H	apolipoprotein B mRNA editing enzyme, catalytic polypeptide-like 3H	164668
9	3.4e-06	0.00456	3.55	A_33_P3243449	CD70	CD70 molecule	970
10	4.1e-06	0.00495	2.89	A_23_P150053	ACTA2	actin, alpha 2, smooth muscle, aorta	59
11	6.8e-06	0.00746	3.24	A_23_P208706	BAX	BCL2-associated X protein	581
12	8.3e-06	0.00835	3.41	A_33_P3252834	PHLDA3	pleckstrin homology-like domain, family A, member 3	23612
13	1e-05	0.00929	2.88	A_23_P14734	RPS27L	ribosomal protein S27-like	51065
14	1.95e-05	0.0168	1.99	A_33_P3267410	KILLIN
15	2.35e-05	0.0181	0.31	A_33_P3305835	VPREB1	pre-B lymphocyte 1	7441
16	2.49e-05	0.0181	2.21	A_24_P172481	TRIM22	tripartite motif containing 22	10346
17	2.58e-05	0.0181	2.76	A_23_P30972	ASCC3	activating signal cointegrator 1 complex subunit 3	10973
18	2.7e-05	0.0181	3.3	A_23_P113283	ZMAT3	zinc finger, matrin-type 3	64393
19	3.65e-05	0.0224	2.54	A_23_P23221	GADD45A	growth arrest and DNA-damage-inducible, alpha	1647
20	3.71e-05	0.0224	2.16	A_23_P128408	TRIAP1	TP53 regulated inhibitor of apoptosis 1	51499
21	4.3e-05	0.0247	2.02	A_24_P925664	MDM2	Mdm2, p53 E3 ubiquitin protein ligase homolog (mouse)	4193
22	4.64e-05	0.0247	1.95	A_24_P88921	XPC	xeroderma pigmentosum, complementation group C	7508
23	4.71e-05	0.0247	1.78	A_23_P16523	GDF15	growth differentiation factor 15	9518
24	5.49e-05	0.0276	2.67	A_23_P28886	PCNA	proliferating cell nuclear antigen	5111
25	5.89e-05	0.0281	2.76	A_23_P58606	CCNG1	cyclin G1	900
26	6.05e-05	0.0281	2.18	A_23_P71790	MAMDC4	MAM domain containing 4	158056
27	8.87e-05	0.0397	2.19	A_33_P3397763	TNFSF9	tumor necrosis factor (ligand) superfamily, member 9	8744
28	9.8e-05	0.0423	2.29	A_23_P382775	BBC3	BCL2 binding component 3	27113
29	0.0001105	0.046	0.65	A_23_P25194	HRK	harakiri, BCL2 interacting protein (contains only BH3 domain)	8739
30	0.0001296	0.051	0.13	A_23_P116173	C11orf93	chromosome 11 open reading frame 93	120376
31	0.0001343	0.051	1.54	A_33_P3411477	NCCRP1	non-specific cytotoxic cell receptor protein 1 homolog (zebrafish)	342897
32	0.0001385	0.051	1.79	A_33_P3331267	A_33_P3331267
33	0.0001393	0.051	3.69	A_33_P3599591	PAPPA	pregnancy-associated plasma protein A, pappalysin 1	5069
34	0.000149	0.0529	1.9	A_23_P169257	TNFSF8	tumor necrosis factor (ligand) superfamily, member 8	944
35	0.0001577	0.0542	2.27	A_33_P3303945	OR52N4
36	0.0001617	0.0542	1.95	A_24_P128312	ZNF79	zinc finger protein 79	7633
37	0.0001747	0.057	2.2	A_32_P96692	POLH	polymerase (DNA directed), eta	5429
38	0.0001953	0.0618	1.62	A_23_P313512	DCP1B	DCP1 decapping enzyme homolog B (S. cerevisiae)	196513
39	0.0001997	0.0618	1.47	A_23_P1912	ZP1	zona pellucida glycoprotein 1 (sperm receptor)	22917
40	0.0002127	0.0642	1.55	A_23_P39116	LIG1	ligase I, DNA, ATP-dependent	3978
41	0.0002943	0.0867	1.51	A_33_P3303810	LAD1	ladinin 1	3898
42	0.0003027	0.087	2.25	A_24_P326739	GLS2	glutaminase 2 (liver, mitochondrial)	27165
43	0.0003398	0.0954	1.76	A_23_P86330	IER5
44	0.000372	0.102	2.1	A_33_P3258452	C12orf5
45	0.0004675	0.125	1.72	A_33_P3389113	LOC643749
46	0.0005051	0.133	1.61	A_23_P30254	PLK2	polo-like kinase 2	10769
47	0.0005385	0.136	1.71	A_23_P300245	DMRTC2	DMRT-like family C2	63946
48	0.0005399	0.136	1.89	A_33_P3244669	TMEM30A	transmembrane protein 30A	55754
49	0.0005652	0.139	1.89	A_33_P3326588	TNFRSF10D	tumor necrosis factor receptor superfamily, member 10d, decoy with truncated death domain	8793
50	0.0005783	0.14	1.99	A_23_P319005	HMP19	HMP19 protein	51617
51	0.0006311	0.148	0.44	A_23_P319572	NR1I3	nuclear receptor subfamily 1, group I, member 3	9970
52	0.0006354	0.148	1.5	A_23_P327519	STARD4
53	0.0006821	0.151	0.65	A_33_P3295523	RAC3	ras-related C3 botulinum toxin substrate 3 (rho family, small GTP binding protein Rac3)	5881
54	0.0006853	0.151	1.45	A_24_P245838	MGAT3	mannosyl (beta-1,4-)-glycoprotein beta-1,4-N-acetylglucosaminyltransferase	4248
55	0.0006886	0.151	1.55	A_23_P12082	CHI3L2	chitinase 3-like 2	1117
56	0.0007072	0.152	1.71	A_23_P103433	OSCP1	organic solute carrier partner 1	127700
57	0.0007369	0.156	0.46	A_33_P3370265	LOC100508645	hypothetical protein LOC100508645	100508645
58	0.0007877	0.164	0.72	A_23_P20427	RHOBTB2	Rho-related BTB domain containing 2	23221
59	0.0008123	0.166	0.57	A_32_P78681	GLP2R	glucagon-like peptide 2 receptor	9340
60	0.0008436	0.17	1.67	A_33_P3413759	ACER2	alkaline ceramidase 2	340485
61	0.0008922	0.174	1.58	A_33_P3368750	PAQR5	progestin and adipoQ receptor family member V	54852
62	0.0008943	0.174	0.7	A_23_P84596	MZB1	marginal zone B and B1 cell-specific protein	51237
63	0.0009337	0.178	1.64	A_23_P67529	KCNN4	potassium intermediate/small conductance calcium-activated channel, subfamily N, member 4	3783
64	0.000942	0.178	0.55	A_33_P3382606	FBXW12	F-box and WD repeat domain containing 12	285231
65	0.000959	0.178	1.47	A_32_P85330	C15orf37	chromosome 15 open reading frame 37	283687

## Sheet: LDR vs Acute 4.45Gy
Class comparison: LDR 4.45 Gy vs Acute 4.45 Gy
No.	Parametric p-value	FDR	Fold-change LDR 4.45 Gy vs Acute 4.45 Gy	UniqueID	Symbol	Name	EntrezID
1	1.36e-05	0.0744	2.68	A_33_P3362296	ENST00000396017
2	2.22e-05	0.0744	2.35	A_33_P3348001	LOC100130458	uncharacterized LOC100130458	100130458
3	2.64e-05	0.0744	2.26	A_23_P164773	FCER2	Fc fragment of IgE, low affinity II, receptor for (CD23)	2208
4	2.65e-05	0.0744	2.16	A_33_P3285580	GLYCTK	glycerate kinase	132158
5	2.72e-05	0.0744	0.47	A_33_P3397865	TNNT1	troponin T type 1 (skeletal, slow)	7138
6	3.18e-05	0.0744	0.51	A_33_P3282840	RPS29	ribosomal protein S29	6235
7	3.22e-05	0.0744	0.45	A_23_P205531	RNASE4	ribonuclease, RNase A family, 4	6038
8	3.59e-05	0.0744	2.14	A_23_P145657	STAG3	stromal antigen 3	10734
9	4.11e-05	0.0744	2.46	A_23_P357717	TCL1A	T-cell leukemia/lymphoma 1A	8115
10	4.22e-05	0.0744	1.82	A_33_P3375466	GPLD1	glycosylphosphatidylinositol specific phospholipase D1	2822
11	4.47e-05	0.0744	0.42	A_23_P46928	PFKP	phosphofructokinase, platelet	5214
12	4.85e-05	0.0744	0.45	A_23_P144959	VCAN	versican	1462
13	5.31e-05	0.0744	0.43	A_33_P3211198	C1orf130	chromosome 1 open reading frame 130	400746
14	5.46e-05	0.0744	0.33	A_23_P252306	ID1	inhibitor of DNA binding 1, dominant negative helix-loop-helix protein	3397
15	6.07e-05	0.0744	2.02	A_23_P62932	ATP1B1	ATPase, Na+/K+ transporting, beta 1 polypeptide	481
16	6.33e-05	0.0744	2	A_24_P194661	FLJ38379	uncharacterized FLJ38379	285097
17	6.34e-05	0.0744	3.73	A_24_P126491	ZNF99	zinc finger protein 99	7652
18	6.39e-05	0.0744	2.74	A_33_P3358943	GRM2	glutamate receptor, metabotropic 2	2912
19	6.47e-05	0.0744	2	A_23_P252541	RAB7B	RAB7B, member RAS oncogene family	338382
20	7.01e-05	0.0744	0.49	A_33_P3210561	A_33_P3210561
21	7.53e-05	0.0744	2.19	A_23_P202427	HKDC1
22	7.59e-05	0.0744	1.63	A_23_P372988	PRR22	proline rich 22	163154
23	8.26e-05	0.0744	2.1	A_24_P89426	APOM	apolipoprotein M	55937
24	8.71e-05	0.0744	0.45	A_33_P3214481	P4HA1	prolyl 4-hydroxylase, alpha polypeptide I	5033
25	8.76e-05	0.0744	2.1	A_33_P3340324	LOC345051	hCG38984	345051
26	9.28e-05	0.0744	2.08	A_23_P430792	C17orf66	chromosome 17 open reading frame 66	256957
27	9.51e-05	0.0744	0.6	A_33_P3286046	DPCD
28	9.64e-05	0.0744	2.5	A_33_P3317058	STAG3	stromal antigen 3	10734
29	0.0001003	0.0744	2.15	A_23_P404162	HDAC9	histone deacetylase 9	9734
30	0.0001009	0.0744	2.74	A_32_P220463	FBLL1	fibrillarin-like 1	345630
31	0.0001026	0.0744	0.47	A_23_P119943	IGFBP2	insulin-like growth factor binding protein 2, 36kDa	3485
32	0.0001037	0.0744	1.77	A_33_P3309414	LOC643770	uncharacterized LOC643770	643770
33	0.0001097	0.0744	3.9	A_33_P3358745	SEPP1	selenoprotein P, plasma, 1	6414
34	0.0001109	0.0744	2.62	A_33_P3222917	CD276	CD276 molecule	80381
35	0.0001113	0.0744	1.59	A_23_P380526	DPPA4
36	0.0001117	0.0744	0.59	A_33_P3240200	DPCD
37	0.0001128	0.0744	2.17	A_33_P3422253	BM477328
38	0.0001145	0.0744	0.56	A_33_P3327822	SH3BGR	SH3 domain binding glutamic acid-rich protein	6450
39	0.0001168	0.0744	0.56	A_23_P43476	VLDLR	very low density lipoprotein receptor	7436
40	0.0001173	0.0744	0.53	A_23_P33847	SYN1	synapsin I	6853
41	0.0001175	0.0744	0.46	A_24_P252996	FOLR3	folate receptor 3 (gamma)	2352
42	0.0001248	0.0771	0.6	A_33_P3289696	OSCP1	organic solute carrier partner 1	127700
43	0.0001395	0.0823	0.5	A_33_P3358099	CD300E	CD300e molecule	342510
44	0.0001417	0.0823	1.93	A_33_P3370019	ENST00000390556
45	0.0001427	0.0823	1.63	A_24_P942112	POLR1B	polymerase (RNA) I polypeptide B, 128kDa	84172
46	0.0001527	0.0835	1.81	A_33_P3310649	ENST00000432413
47	0.0001592	0.0835	0.53	A_23_P162288	MYO1A	myosin IA	4640
48	0.0001607	0.0835	2.21	A_33_P3341985	ENST00000321844
49	0.0001692	0.0835	0.53	A_24_P183128	PLAC8	placenta-specific 8	51316
50	0.0001712	0.0835	2.19	A_23_P125204	OR10G8
51	0.0001802	0.0835	0.54	A_23_P137391	ENO1	enolase 1, (alpha)	2023
52	0.0001883	0.0835	0.64	A_23_P13899	GAPDH	glyceraldehyde-3-phosphate dehydrogenase	2597
53	0.000191	0.0835	3.71	A_23_P121926	SEPP1	selenoprotein P, plasma, 1	6414
54	0.0001922	0.0835	0.6	A_33_P3404989	HIST1H3H	histone cluster 1, H3h	8357
55	0.0001932	0.0835	0.53	A_23_P106682	EMP2	epithelial membrane protein 2	2013
56	0.0001938	0.0835	0.45	A_23_P58009	C3orf52	chromosome 3 open reading frame 52	79669
57	0.0001946	0.0835	1.96	A_33_P3284858	ENST00000418602
58	0.0001955	0.0835	2.34	A_33_P3398111	ENST00000378416
59	0.0002074	0.0835	0.53	A_33_P3303449	LEPR	leptin receptor	3953
60	0.0002117	0.0835	0.56	A_33_P3321923	A_33_P3321923
61	0.0002162	0.0835	0.45	A_33_P3247205	MOSC1
62	0.0002172	0.0835	2.55	A_33_P3221925	C6orf170	chromosome 6 open reading frame 170	221322
63	0.0002228	0.0835	1.64	A_23_P134058	C6orf114
64	0.0002245	0.0835	0.56	A_33_P3306442	QRICH2	glutamine rich 2	84074
65	0.0002293	0.0835	0.49	A_33_P3219475	C9orf30-TMEFF1
66	0.0002309	0.0835	3.49	A_23_P25194	HRK	harakiri, BCL2 interacting protein (contains only BH3 domain)	8739
67	0.000232	0.0835	0.55	A_24_P389916	LRRC32	leucine rich repeat containing 32	2615
68	0.0002347	0.0835	2.19	A_24_P272515	A_24_P272515
69	0.0002348	0.0835	0.46	A_33_P3419785	BNIP3	BCL2/adenovirus E1B 19kDa interacting protein 3	664
70	0.00024	0.0835	1.89	A_33_P3218004	AKR7L	aldo-keto reductase family 7-like	246181
71	0.000243	0.0835	1.89	A_33_P3700794	METTL1	methyltransferase like 1	4234
72	0.0002442	0.0835	1.7	A_23_P210581	KCNG1	potassium voltage-gated channel, subfamily G, member 1	3755
73	0.0002448	0.0835	2.59	A_33_P3310567	A_33_P3310567
74	0.0002478	0.0835	3.88	A_23_P116898	A2M	alpha-2-macroglobulin	2
75	0.0002509	0.0835	0.46	A_23_P158096	ENST00000468565
76	0.000253	0.0835	1.59	A_33_P3416822	HSF5	heat shock transcription factor family member 5	124535
77	0.000256	0.0835	1.95	A_23_P129665	ITGAD	integrin, alpha D	3681
78	0.0002578	0.0835	0.31	A_32_P108655	AK4	adenylate kinase 4	205
79	0.000259	0.0835	0.66	A_33_P3266010	RIN1	Ras and Rab interactor 1	9610
80	0.0002634	0.0835	0.66	A_24_P318897	SNX21	sorting nexin family member 21	90203
81	0.0002659	0.0835	1.76	A_24_P225878	KIF9	kinesin family member 9	64147
82	0.000268	0.0835	1.72	A_24_P410463	TRPM6	transient receptor potential cation channel, subfamily M, member 6	140803
83	0.0002681	0.0835	0.56	A_23_P503233	EDARADD	EDAR-associated death domain	128178
84	0.0002707	0.0835	0.61	A_23_P34546	SDCCAG8	serologically defined colon cancer antigen 8	10806
85	0.0002736	0.0835	0.66	A_33_P3221432	ZNF284
86	0.0002765	0.0835	1.9	A_33_P3301920	USP50	ubiquitin specific peptidase 50	373509
87	0.0002845	0.0848	1.98	A_23_P429491	C11orf82	chromosome 11 open reading frame 82	220042
88	0.0002953	0.0848	0.59	A_33_P3636080	MLH3	mutL homolog 3 (E. coli)	27030
89	0.0002959	0.0848	0.6	A_23_P20075	NPC1L1	NPC1 (Niemann-Pick disease, type C1, gene)-like 1	29881
90	0.0002974	0.0848	1.67	A_23_P123172	OR2A9P
91	0.0002997	0.0848	0.62	A_23_P57277	C21orf7	chromosome 21 open reading frame 7	56911
92	0.0003112	0.0848	0.56	A_33_P3239184	A_33_P3239184
93	0.0003155	0.0848	1.74	A_24_P911362	ENST00000427181
94	0.0003182	0.0848	0.61	A_33_P3329467	STYXL1	serine/threonine/tyrosine interacting-like 1	51657
95	0.0003201	0.0848	1.65	A_23_P4161	ARSG	arylsulfatase G	22901
96	0.0003217	0.0848	1.66	A_24_P93309	CDNF	cerebral dopamine neurotrophic factor	441549
97	0.0003236	0.0848	0.54	A_23_P304682	EMP2	epithelial membrane protein 2	2013
98	0.0003248	0.0848	0.64	A_23_P24676	OR8U1
99	0.0003265	0.0848	0.64	A_23_P91619	MIF	macrophage migration inhibitory factor (glycosylation-inhibiting factor)	4282
100	0.0003273	0.0848	2.32	A_23_P203920	SSPN	sarcospan	8082
101	0.000331	0.0848	1.71	A_23_P40956	GHRL	ghrelin/obestatin prepropeptide	51738
102	0.0003333	0.0848	1.83	A_23_P113161	C1orf21	chromosome 1 open reading frame 21	81563
103	0.0003381	0.0852	0.68	A_33_P3236071	CLEC1B	C-type lectin domain family 1, member B	51266
104	0.0003426	0.0855	1.53	A_33_P3570974	ENST00000501224
105	0.0003504	0.0858	0.49	A_32_P175739	HK2	hexokinase 2	3099
106	0.0003611	0.0858	0.56	A_33_P3236392	PVRL4	poliovirus receptor-related 4	81607
107	0.0003614	0.0858	0.62	A_33_P3252326	ENST00000381106
108	0.0003617	0.0858	0.51	A_33_P3325262	SLC6A8	solute carrier family 6 (neurotransmitter transporter, creatine), member 8	6535
109	0.0003696	0.0858	1.81	A_33_P3227551	ENST00000509069
110	0.0003714	0.0858	1.59	A_33_P3356517	ENST00000435388
111	0.0003717	0.0858	0.68	A_24_P324640	ZNF544	zinc finger protein 544	27300
112	0.0003731	0.0858	1.61	A_24_P266285	IQCE	IQ motif containing E	23288
113	0.0003739	0.0858	1.61	A_24_P28722	RSAD2	radical S-adenosyl methionine domain containing 2	91543
114	0.0003785	0.0858	0.53	A_33_P3249716	ENST00000415640
115	0.0003802	0.0858	0.53	A_32_P194312	SDK2	sidekick cell adhesion molecule 2	54549
116	0.0003932	0.0868	0.47	A_33_P3271387	THAP3
117	0.0003955	0.0868	1.61	A_23_P166400	RASL10A	RAS-like, family 10, member A	10633
118	0.0003991	0.0868	0.68	A_23_P201939	PPM1J	protein phosphatase, Mg2+/Mn2+ dependent, 1J	333926
119	0.000401	0.0868	1.67	A_32_P151800	FAM72D	family with sequence similarity 72, member D	728833
120	0.0004053	0.0868	0.64	A_23_P78092	EVI2A	ecotropic viral integration site 2A	2123
121	0.000408	0.0868	0.66	A_23_P411806	SLC44A1	solute carrier family 44, member 1	23446
122	0.0004089	0.0868	1.72	A_23_P361419	DEPDC1B	DEP domain containing 1B	55789
123	0.0004145	0.0868	2.18	A_33_P3361636	MGP	matrix Gla protein	4256
124	0.0004149	0.0868	0.55	A_23_P103256	CFHR3	complement factor H-related 3	10878
125	0.0004225	0.087	0.34	A_33_P3413962	PFKP	phosphofructokinase, platelet	5214
126	0.000423	0.087	1.5	A_33_P3233070	LOC100505564	uncharacterized LOC100505564	100505564
127	0.0004266	0.087	1.72	A_24_P288298	KIR2DL4	killer cell immunoglobulin-like receptor, two domains, long cytoplasmic tail, 4	3805
128	0.0004362	0.087	1.65	A_23_P47790	METTL1	methyltransferase like 1	4234
129	0.0004418	0.087	1.9	A_23_P252681	PCYT1A	phosphate cytidylyltransferase 1, choline, alpha	5130
130	0.0004438	0.087	0.6	A_23_P78108	ALDOC	aldolase C, fructose-bisphosphate	230
131	0.0004441	0.087	0.63	A_24_P237586	ANKRD37	ankyrin repeat domain 37	353322
132	0.0004466	0.087	1.58	A_33_P3530314	C5orf42	chromosome 5 open reading frame 42	65250
133	0.0004479	0.087	0.64	A_32_P45738	PGAM1	phosphoglycerate mutase 1 (brain)	5223
134	0.0004541	0.087	0.66	A_23_P103433	OSCP1	organic solute carrier partner 1	127700
135	0.0004546	0.087	1.49	A_23_P334282	BMP2K	BMP2 inducible kinase	55589
136	0.0004619	0.087	0.62	A_23_P83175	PTPLAD2	protein tyrosine phosphatase-like A domain containing 2	401494
137	0.0004625	0.087	0.41	A_24_P945113	ACVRL1	activin A receptor type II-like 1	94
138	0.0004627	0.087	2.64	A_23_P4082	CCT6B	chaperonin containing TCP1, subunit 6B (zeta 2)	10693
139	0.000473	0.0877	2.16	A_33_P3349827	RBM3	RNA binding motif (RNP1, RRM) protein 3	5935
140	0.0004733	0.0877	1.74	A_24_P177585	GEN1	Gen endonuclease homolog 1 (Drosophila)	348654
141	0.0004798	0.0883	0.61	A_33_P3279515	LOC729451	uncharacterized LOC729451	729451
142	0.000489	0.0888	1.65	A_33_P3261862	OR2A1
143	0.0004916	0.0888	0.46	A_23_P76071	B3GNT4	UDP-GlcNAc:betaGal beta-1,3-N-acetylglucosaminyltransferase 4	79369
144	0.0004925	0.0888	0.62	A_23_P93258	HIST1H3B	histone cluster 1, H3b	8358
145	0.0005025	0.0896	1.83	A_23_P102017	ERMN	ermin, ERM-like protein	57471
146	0.0005075	0.0896	1.86	A_23_P351148	SH2D1B	SH2 domain containing 1B	117157
147	0.0005114	0.0896	0.52	A_33_P3315819	LOC728208	uncharacterized LOC728208	728208
148	0.000513	0.0896	0.44	A_23_P20022	C7orf68
149	0.0005176	0.0896	0.58	A_23_P155688	SPINK2	serine peptidase inhibitor, Kazal type 2 (acrosin-trypsin inhibitor)	6691
150	0.0005211	0.0896	1.64	A_23_P400603	MGC21881	uncharacterized locus MGC21881	389741
151	0.0005244	0.0896	0.44	A_24_P344516	ZNF702P	zinc finger protein 702, pseudogene	79986
152	0.0005275	0.0896	0.65	A_33_P3226008	GCET2	germinal center expressed transcript 2	257144
153	0.0005324	0.0896	0.68	A_23_P159956	MID2	midline 2	11043
154	0.000535	0.0896	1.47	A_33_P3421203	FLJ10661	family with sequence similarity 86, member A pseudogene	286042
155	0.0005351	0.0896	0.58	A_23_P47565	LDHA	lactate dehydrogenase A	3939
156	0.0005388	0.0896	0.53	A_23_P2283	TAC3	tachykinin 3	6866
157	0.0005476	0.0905	1.7	A_33_P3399218	XR_036913
158	0.0005565	0.091	0.44	A_33_P3293362	MOSC1
159	0.0005572	0.091	0.61	A_32_P183970	C15orf62	chromosome 15 open reading frame 62	643338
160	0.000574	0.0928	0.48	A_32_P44568	LDHA	lactate dehydrogenase A	3939
161	0.0005757	0.0928	0.66	A_23_P256784	MUC2	mucin 2, oligomeric mucus/gel-forming	4583
162	0.0005857	0.0938	1.55	A_23_P113572	CD19	CD19 molecule	930
163	0.0005911	0.0941	1.71	A_23_P254733	MLF1IP
164	0.0005946	0.0941	1.48	A_33_P3416772	C1orf159	chromosome 1 open reading frame 159	54991
165	0.0006026	0.0941	1.45	A_23_P370924	C3orf78	chromosome 3 open reading frame 78	440957
166	0.0006032	0.0941	1.83	A_32_P58614	KIAA1377	KIAA1377	57562
167	0.0006059	0.0941	0.65	A_23_P4536	EPB41L3
168	0.000609	0.0941	0.57	A_23_P154605	SULF2	sulfatase 2	55959
169	0.0006151	0.0942	0.49	A_23_P20494	NDRG1	N-myc downstream regulated 1	10397
170	0.0006182	0.0942	1.73	A_23_P136347	EPS8	epidermal growth factor receptor pathway substrate 8	2059
171	0.0006316	0.0942	0.37	A_23_P410717	C1orf51	chromosome 1 open reading frame 51	148523
172	0.0006339	0.0942	0.42	A_23_P420692	PPFIA4	protein tyrosine phosphatase, receptor type, f polypeptide (PTPRF), interacting protein (liprin), alpha 4	8497
173	0.0006424	0.0942	0.45	A_33_P3341601	WDR86	WD repeat domain 86	349136
174	0.0006452	0.0942	0.66	A_24_P342096	FAM27A	family with sequence similarity 27, member A	548321
175	0.0006511	0.0942	2.55	A_33_P3653888	LOC100128185	PNAS-19	100128185
176	0.0006538	0.0942	1.47	A_32_P163739	KIAA1257	KIAA1257	57501
177	0.0006555	0.0942	1.51	A_24_P312041	PLAGL1	pleiomorphic adenoma gene-like 1	5325
178	0.0006585	0.0942	0.48	A_33_P3405434	ENST00000375083
179	0.0006621	0.0942	0.67	A_33_P3396370	ACRBP	acrosin binding protein	84519
180	0.0006633	0.0942	0.31	A_23_P326893	CCDC151	coiled-coil domain containing 151	115948
181	0.0006658	0.0942	1.71	A_33_P3317770	ENST00000368420
182	0.0006668	0.0942	1.82	A_33_P3308716	ENST00000390282
183	0.0006734	0.0942	0.64	A_33_P3368636	A_33_P3368636
184	0.0006744	0.0942	0.64	A_23_P366216	HIST1H2BH	histone cluster 1, H2bh	8345
185	0.00068	0.0942	0.48	A_33_P3333282	FGF11	fibroblast growth factor 11	2256
186	0.0006828	0.0942	0.67	A_32_P154473	KIF5C	kinesin family member 5C	3800
187	0.0006845	0.0942	1.87	A_32_P8813	LOC283663	uncharacterized LOC283663	283663
188	0.0006875	0.0942	0.66	A_23_P59069	HIST1H2BO	histone cluster 1, H2bo	8348
189	0.0006899	0.0942	0.55	A_33_P3369964	ATXN1L	ataxin 1-like	342371
190	0.0006919	0.0942	1.65	A_23_P90790	METAP1D	methionyl aminopeptidase type 1D (mitochondrial)	254042
191	0.0006954	0.0942	1.6	A_32_P32391	OR7E156P
192	0.0006985	0.0942	1.79	A_23_P73667	RIBC1	RIB43A domain with coiled-coils 1	158787
193	0.0007054	0.0942	1.83	A_33_P3259890	FLJ35946	uncharacterized protein FLJ35946	503569
194	0.0007085	0.0942	0.59	A_23_P34375	TCEA3	transcription elongation factor A (SII), 3	6920
195	0.0007088	0.0942	0.7	A_33_P3416574	AIG1	androgen-induced 1	51390
196	0.0007117	0.0942	0.62	A_33_P3424339	A_33_P3424339
197	0.0007173	0.0944	0.7	A_23_P343935	EGLN1	egl nine homolog 1 (C. elegans)	54583
198	0.0007206	0.0944	1.5	A_23_P331908	ENST00000399269
199	0.0007241	0.0944	2.62	A_24_P334130	FN1	fibronectin 1	2335
200	0.0007294	0.0947	0.61	A_32_P143048	ZFYVE9	zinc finger, FYVE domain containing 9	9372
201	0.0007379	0.0953	1.58	A_23_P39251	PLIN5	perilipin 5	440503
202	0.0007445	0.0957	1.5	A_33_P3292235	ENST00000342820
203	0.0007517	0.0957	2.25	A_23_P375922	COL19A1	collagen, type XIX, alpha 1	1310
204	0.0007534	0.0957	0.58	A_23_P383227	S100A1	S100 calcium binding protein A1	6271
205	0.0007555	0.0957	0.43	A_23_P90333	ZNF404
206	0.0007621	0.096	0.53	A_33_P3344831	TMEM45A	transmembrane protein 45A	55076
207	0.000777	0.0974	1.51	A_33_P3305775	A_33_P3305775
208	0.0007839	0.0978	2.07	A_33_P3212769	LOC100132686	uncharacterized LOC100132686	100132686
209	0.0007983	0.0986	0.47	A_23_P25706	CLMN	calmin (calponin-like, transmembrane)	79789
210	0.000809	0.0986	0.54	A_23_P16915	QPCT	glutaminyl-peptide cyclotransferase	25797
211	0.000811	0.0986	1.56	A_32_P203528	SYCE2	synaptonemal complex central element protein 2	256126
212	0.000816	0.0986	1.45	A_33_P3250398	CTSZ	cathepsin Z	1522
213	0.0008182	0.0986	3.08	A_23_P209731	ARMC9	armadillo repeat containing 9	80210
214	0.0008187	0.0986	0.48	A_23_P214565	MAS1L	MAS1 oncogene-like	116511
215	0.0008209	0.0986	1.43	A_23_P26945	NAGLU	N-acetylglucosaminidase, alpha	4669
216	0.0008256	0.0986	0.48	A_23_P55477	ADORA2B	adenosine A2b receptor	136
217	0.0008276	0.0986	0.59	A_33_P3333985	A_33_P3333985
218	0.0008298	0.0986	0.51	A_23_P210330	HSPC159
219	0.0008333	0.0986	0.56	A_24_P380679	C7orf53	chromosome 7 open reading frame 53	286006
220	0.0008356	0.0986	1.93	A_33_P3336760	ABCB4	ATP-binding cassette, sub-family B (MDR/TAP), member 4	5244
221	0.0008461	0.0993	0.59	A_23_P27306	COLEC12	collectin sub-family member 12	81035
222	0.0008497	0.0993	1.63	A_23_P125505	PPEF1	protein phosphatase, EF-hand calcium binding domain 1	5475
223	0.000853	0.0993	0.61	A_23_P350555	TCP10L
224	0.0008801	0.102	1.44	A_24_P28619	ANGEL2	angel homolog 2 (Drosophila)	90806
225	0.0008863	0.102	1.77	A_33_P3356371	LOC100133089	uncharacterized LOC100133089	100133089
226	0.0008904	0.102	0.66	A_23_P43175	42257	septin 10	151011
227	0.0008949	0.102	2.18	A_23_P80902	KIF15	kinesin family member 15	56992
228	0.0009051	0.102	1.71	A_33_P3606465	LOC645158
229	0.0009224	0.102	0.56	A_32_P55241	SHISA2	shisa homolog 2 (Xenopus laevis)	387914
230	0.0009245	0.102	0.6	A_33_P3364498	A_33_P3364498
231	0.0009319	0.102	0.66	A_33_P3685572	LOC157562	uncharacterized LOC157562	157562
232	0.0009343	0.102	1.42	A_23_P114299	CXCR3
233	0.0009382	0.102	0.66	A_23_P125829	PGK1	phosphoglycerate kinase 1	5230
234	0.000942	0.102	1.41	A_23_P139585	PDE1B	phosphodiesterase 1B, calmodulin-dependent	5153
235	0.0009442	0.102	1.52	A_33_P3259938	LOC100130547	uncharacterized LOC100130547	100130547
236	0.0009451	0.102	0.65	A_23_P151805	FBLN5
237	0.0009535	0.102	0.58	A_24_P179903	AK2	adenylate kinase 2	204
238	0.0009684	0.102	0.65	A_23_P167997	HIST1H2BG	histone cluster 1, H2bg	8339
239	0.0009708	0.102	0.65	A_33_P3254460	DLK2	delta-like 2 homolog (Drosophila)	65989
240	0.0009727	0.102	0.67	A_23_P119562	CFD
241	0.0009834	0.102	0.72	A_23_P14915	CSNK2A2	casein kinase 2, alpha prime polypeptide	1459
242	0.0009881	0.102	0.62	A_24_P655268	LOC729082
243	0.0009962	0.102	1.47	A_23_P210726	CDC25B	cell division cycle 25 homolog B (S. pombe)	994
