# Supplementary material for: Radiation dose-rate effects on gene expression for human biodosimetry
Source: BMC Med Genomics. 2015 May 12;8:22. doi: 10.1186/s12920-015-0097-x (PMC4472181; doi:10.1186/s12920-015-0097-x)
Supplement: Supplementary file 4 — qRT-PCR validation results, details of results presented in Figure 2 . [file 12920_2015_97_MOESM4_ESM.xls]

## Sheet: Sheet1
	Additional file 4. Validation of results of microarray by qPCR for all doses.
		Microarray														qPCR
		Acute 0.56 Gy		Acute 2.23 Gy		Acute 4.45 Gy		LDR 0.56 Gy		LDR 2.23 Gy		LDR 4.45 Gy				Acute 0.56 Gy		Acute 2.23 Gy		Acute 4.45 Gy		LDR 0.56 Gy		LDR 2.23 Gy		LDR 4.45 Gy
	Gene symbol	Mean	SEM	Mean	SEM	Mean	SEM	Mean	SEM	Mean	SEM	Mean	SEM		Gene symbol	Mean	SEM	Mean	SEM	Mean	SEM	Mean	SEM	Mean	SEM	Mean	SEM
	AEN	10.2274	1.10394	16.2981	2.36079	16.3268	1.63667	9.31205	0.51484	17.5576	1.06384	18.6914	2.92608		AEN	7.59512	1.63902	9.68573	1.87197	14.0768	3.1671	7.84146	1.44162	11.4042	2.6551	11.5586	1.01034
	APOBEC3H	7.14618	1.11079	20.2952	3.83255	29.9507	7.41288	6.21931	1.04219	18.3753	5.12765	17.5859	4.65226		APOBEC3H	11.0854	1.29465	32.8451	3.09461	53.8914	12.6699	14.6222	1.11541	28.2171	2.44327	14.8728	0.707349
	FDXR	6.86762	0.308305	15.5663	1.34635	22.8109	1.10543	6.2974	0.510335	14.4173	1.07341	16.7217	2.59585		FDXR	6.92034	2.08236	18.5375	2.33572	32.1533	4.20976	11.1012	2.44297	22.5943	3.14856	24.7816	4.63613
	PHLDA3	3.48057	0.320986	7.32646	0.801582	10.2332	1.11612	3.06186	0.41648	5.81919	0.482659	7.55554	1.25875		PHLDA3	14.3608	5.98199	34.4362	15.0646	58.8986	24.6921	19.0526	8.20046	44.0736	20.4086	31.6785	13.3883
	CD70	3.60381	0.322571	6.25926	0.960433	8.40991	1.55139	3.16504	0.235892	5.08917	0.53956	7.54932	0.665922		CD70	5.64587	1.97984	6.39591	1.2791	8.29606	0.904393	5.62294	1.29129	7.84313	1.09223	9.34706	1.16198
	DDB2	4.22318	0.21637	6.64153	0.20339	8.16306	0.300425	3.73817	0.0647327	6.07718	0.0904878	7.49546	0.339936		DDB2	5.18875	0.236857	8.10421	1.80652	11.6956	0.337629	4.89967	0.291018	9.94621	1.0763	10.1209	0.432462
	CDKN1A	2.78288	0.617319	4.84356	1.08612	6.87485	1.385	2.68609	0.756813	3.35915	0.859996	6.10575	1.60063		CDKN1A	2.89847	0.355729	5.04629	1.10565	9.08777	2.54963	3.32399	0.670339	6.27003	2.6085	6.54344	0.833618
	GADD45A	2.58498	0.227865	4.99034	0.340816	6.63506	0.472249	2.18464	0.207648	4.28896	0.350263	5.80606	0.297122		GADD45A	2.52797	0.222999	5.80755	1.19029	8.23808	1.94552	3.8863	1.0411	6.06871	1.13422	6.48789	0.877784
	ZMAT3	3.41133	0.417148	5.36695	0.645734	6.36826	1.06688	3.57051	0.403245	5.04651	0.682504	5.33843	0.55068		ZMAT3	4.95414	0.389429	6.82809	0.924972	10.1532	0.935379	5.22933	0.942232	8.50394	1.10435	5.87321	1.06893
	TNFSF9	2.23031	0.206922	3.44596	0.551882	4.1445	0.399252	1.65701	0.267944	2.82003	0.46686	4.61152	0.276053		TNFSF9	1.86169	0.146398	2.5706	0.424202	3.30337	0.164571	2.21676	0.140307	2.37298	0.944403	2.37618	0.0671022
	MDM2	2.03334	0.129716	3.42497	0.609977	4.64321	0.376789	1.75054	0.23197	2.89406	0.312859	4.45838	0.654696		MDM2	1.60761	0.272803	1.85053	0.146842	3.68656	0.906364	1.62517	0.134762	2.49116	0.279932	3.57259	0.963173
	BAX	3.30157	0.30269	4.16423	0.327325	4.26523	0.340089	3.09808	0.382451	3.48259	0.355045	4.4509	0.364099		BAX	3.81189	0.573034	3.90943	0.275873	5.60304	0.533952	3.52076	0.106873	4.96253	0.578575	4.98945	0.361871
	ASCC3	2.82859	0.326228	4.27373	0.621164	4.52774	0.412905	2.95845	0.309613	4.43777	0.515004	4.40301	0.806497		ASCC3	3.04589	0.610564	4.89564	0.437073	9.06504	2.4798	3.91856	0.73105	3.36538	1.10052	3.09647	0.505677
	CCNG1	2.83868	0.335751	4.6186	1.02096	6.03663	1.76858	2.93908	1.0361	3.71848	0.751218	4.36843	1.56689		CCNG1	2.69264	0.196234	3.53054	0.102923	4.58839	0.920694	2.74804	0.161616	3.54832	0.247013	2.84451	0.114991
	PVT1	2.70858	0.135856	4.4796	0.291855	5.25332	0.308284	2.51243	0.194879	3.99915	0.362141	4.23771	0.56336		PVT1	2.51781	0.777079	4.3275	1.90068	4.50186	1.24964	2.54044	0.811976	3.69397	1.50064	3.2738	1.19108
	RPS27L	2.92521	0.248959	3.79008	0.210888	4.1699	0.305978	2.56081	0.256368	3.31264	0.33746	3.97707	0.379421		RPS27L	3.29646	0.0880414	3.34504	0.728034	5.20887	0.65586	3.19772	0.526578	3.8203	1.15062	3.91407	1.01277
	BBC3	2.337	0.240172	3.60018	0.568174	4.49394	0.482974	1.97558	0.269541	2.89156	0.456683	3.81798	0.542103		BBC3	2.12095	0.289681	3.68053	0.267031	3.91239	0.187162	2.23646	0.133278	2.79079	0.667966	3.38981	0.194813
	TNFRSF10B	2.75653	0.146926	3.53221	0.257477	3.36686	0.604034	2.62453	0.16322	2.87721	0.751368	3.79017	0.298181		TNFRSF10B	2.99105	0.296793	3.76696	0.706384	5.23622	1.01346	3.38313	0.658045	4.90446	0.694159	4.51516	0.305126
	TRIAP1	2.18374	0.150903	3.25358	0.439142	4.56816	0.52269	1.89	0.0864901	2.84913	0.258537	3.45788	0.385993		TRIAP1	3.62869	0.505009	5.03105	0.837214	5.38476	1.04396	2.88907	0.203855	2.95534	0.220534	3.11416	0.657096
	SESN1	2.03796	0.323588	2.98364	0.592481	3.78599	1.02897	1.96537	0.576017	2.67368	0.569599	3.37182	1.0629		SESN1	1.75086	0.0932083	2.13267	0.308926	2.87556	0.666329	1.93012	0.457869	2.45215	0.611231	2.71178	0.149686
	PHPT1	2.17999	0.0497428	3.28289	0.11809	4.11133	0.119788	1.80888	0.0979602	2.77661	0.16352	3.31991	0.0407531		PHPT1	3.3854	0.240907	4.40613	0.0542003	7.47488	0.89429	3.88116	0.268294	5.7516	0.397767	5.32665	0.781199
	XPC	1.96857	0.125057	2.88884	0.26591	3.45648	0.282374	1.97279	0.178545	2.87419	0.140117	3.17338	0.278781		XPC	2.43131	0.316468	2.78361	0.151419	4.38097	0.408111	2.30136	0.206199	3.49319	0.285629	4.21758	0.226069
	POLH	2.25515	0.251298	3.79457	0.416381	4.31201	0.209061	1.79415	0.159341	2.84212	0.123338	3.15613	0.304635		POLH	2.5646	0.324566	3.396	0.42167	5.61316	1.14391	2.82534	0.317672	5.43382	0.973574	4.07745	0.675774
	ACTA2	2.91909	0.20006	4.57675	0.469764	5.42552	0.612644	2.46957	0.151802	3.65674	0.187456	3.03644	0.364646		ACTA2	3.7711	0.831678	4.58497	0.73939	6.99945	0.99775	3.89196	0.295742	5.72294	0.351169	2.80774	0.170626
	FAS	1.5208	0.15118	2.19685	0.32976	2.5262	0.268817	1.5366	0.366965	1.98472	0.288867	2.86479	0.623856		FAS	1.67117	0.387341	1.97432	0.18221	3.33601	0.401435	1.83641	0.199837	2.13523	0.327684	3.0104	0.735766
	TNFSF8	1.923	0.151939	2.80143	0.222038	3.02543	0.374912	2.12602	0.199771	2.84477	0.504427	2.85076	0.418907		TNFSF8	2.01265	0.303585	3.05421	0.591533	4.98148	0.778806	2.52569	0.771	4.08828	0.469811	4.11911	0.196072
	RAB7B	1.20131	0.0790384	1.33572	0.175885	1.39478	0.371719	5.42152	1.25492	6.14057	0.5433	2.77316	0.73638		RAB7B	1.88206	0.450229	1.38864	0.392044	1.76864	0.328935	2.85636	0.345458	8.14347	4.31775	2.26584	0.578537
	PPM1D	1.6648	0.220797	2.51477	0.40623	3.11517	0.534646	1.70357	0.257613	2.25027	0.419296	2.66502	0.523608		PPM1D	1.38511	0.145245	1.65806	0.164881	2.93019	0.44485	1.68238	0.306863	2.10325	0.318395	2.06722	0.155074
	SLC4A11	1.37129	0.136508	2.58819	0.356843	4.11282	0.442766	1.4862	0.134151	2.53011	0.0750439	2.6122	0.230259		SLC4A11	1.36678	0.594392	1.96176	0.556448	4.27566	1.57094	1.27531	0.398885	2.7156	0.689528	1.83016	0.601157
	F5	1.48735	0.220132	1.74906	0.304765	2.17242	0.349105	1.63416	0.215354	1.99873	0.264546	2.28813	0.291043		F5	1.85885	0.362287	1.90583	0.230798	2.57075	0.436518	2.44066	0.634333	2.81518	0.422378	2.4678	0.519432
	DRAM1	1.44341	0.141228	1.97422	0.184266	2.22526	0.140568	1.18058	0.145649	1.52265	0.112496	2.03585	0.254189		DRAM1	1.4947	0.183002	1.84404	0.209298	3.09558	0.373151	1.57335	0.0599508	2.34185	0.318743	1.96106	0.0571823
	BTG3	1.59826	0.19216	2.14282	0.223487	2.37619	0.297277	1.33389	0.199784	1.66912	0.0836992	1.86968	0.205141		BTG3	1.5196	0.0497186	2.02997	0.275727	2.66386	0.746742	1.52587	0.205031	1.84708	0.374446	1.25065	0.116522
	LIG1	1.09629	0.154355	1.09093	0.192664	0.969805	0.0927653	1.11982	0.162361	1.20479	0.132281	1.07404	0.148936		LIG1	1.42678	0.0268518	2.35931	0.425558	2.69372	0.38112	1.74325	0.334715	2.3984	0.56746	1.71043	0.337998
	POLQ	0.698622	0.133687	0.850545	0.250389	0.589843	0.062491	0.853877	0.120764	0.83672	0.101512	0.956611	0.219478		POLQ	1.12302	0.183008	0.804461	0.0922446	1.09983	0.107113	0.981318	0.431135	1.5353	0.347064	1.05878	0.313733
	GAPDH	1.00431	0.0448463	1.02212	0.0677456	1.07747	0.0539942	0.713887	0.103957	0.633437	0.0854613	0.692477	0.0252717		GAPDH	0.853582	0.0576315	0.770447	0.0618276	0.969749	0.268434	0.800947	0.174881	0.668315	0.227365	0.738225	0.216747
	MYC	0.582786	0.0686134	0.358498	0.0554058	0.284692	0.0508304	0.586133	0.0750752	0.345831	0.0504651	0.420917	0.0854614		MYC	0.73777	0.175589	0.389811	0.0438338	0.400365	0.115719	0.851375	0.0879807	1.93765	1.34553	0.770723	0.122966
