# Supplementary material for: Radiation dose-rate effects on gene expression for human biodosimetry
Source: BMC Med Genomics. 2015 May 12;8:22. doi: 10.1186/s12920-015-0097-x (PMC4472181; doi:10.1186/s12920-015-0097-x)
Supplement: Supplementary file 5 — Class prediction gene sets, for result in Tables 3 , 4 and 5 . [file 12920_2015_97_MOESM5_ESM.xls]

## Sheet: 0Gy-AD-LDR
Additional file 5 Class prediction results
Composition of classifier: 0 Gy vs Acute vs LDR													Performance of classifiers during cross-valudation:
Table - Sorted by p -value:
Class 1: AD; Class 2: 0 Gy; Class 3: LDR.													Let, for some class A,
	Parametric p-value	t-value	% CV support	Geom mean of intensities in Acute	Geom mean of intensities in 0 Gy	Geom mean of intensities in LDR	UniqueID	Symbol	Name	EntrezID			n11 = number of class A samples predicted as A
1	< 1e-07	60.927	100	919.89	195.31	869	A_23_P113283	ZMAT3	zinc finger, matrin-type 3	64393			n12 = number of class A samples predicted as non-A
2	< 1e-07	72.988	100	3319.06	430.74	2969.45	A_33_P3383955	DDB2	damage-specific DNA binding protein 2, 48kDa	1643			n21 = number of non-A samples predicted as A
3	< 1e-07	87.847	100	27240	7111.83	25316.3	A_23_P208706	BAX	BCL2-associated X protein	581			n22 = number of non-A samples predicted as non-A
4	< 1e-07	102.068	100	959.62	76.58	1005.72	A_33_P3214501	AEN	apoptosis enhancing nuclease	64782			Then the following parameters can characterize performance of classifiers:
5	< 1e-07	51.603	100	443.8	370.47	196.83	A_23_P326893	CCDC151	coiled-coil domain containing 151	115948			Sensitivity = n11/(n11+n12)
6	< 1e-07	61.796	100	40776.7	11483.3	36421.8	A_23_P14734	RPS27L	ribosomal protein S27-like	51065			Specificity = n22/(n21+n22)
7	< 1e-07	79.635	100	49565.2	8128.16	44975.7	A_23_P52610	DDB2	damage-specific DNA binding protein 2, 48kDa	1643			Positive Predictive Value (PPV) = n11/(n11+n21)
8	< 1e-07	118.485	100	2022.91	148.98	2117.65	A_23_P206077	AEN	apoptosis enhancing nuclease	64782			Negative Predictive Value (NPV) = n22/(n12+n22)
9	< 1e-07	61.825	100	33280.5	2490.55	27736.3	A_23_P38154	FDXR	ferredoxin reductase	2232			Sensitivity is the probability for a class A sample to be correctly predicted as class A,
10	< 1e-07	48.629	100	5861.82	1477.87	5052.14	A_33_P3357748	PVT1	Pvt1 oncogene (non-protein coding)	5820			Specificity is the probability for a non class A sample to be correctly predicted as non-A,
11	< 1e-07	45.391	100	239661	133571	221666	A_23_P119130	RPS19	ribosomal protein S19	6223			PPV is the probability that a sample predicted as class A actually belongs to class A,
12	< 1e-07	44.721	100	161.27	22.4	188.26	A_33_P3599591	PAPPA	pregnancy-associated plasma protein A, pappalysin 1	5069			NPV is the probability that a sample predicted as non class A actually does not belong to class A.
13	< 1e-07	42.793	100	1542.28	510.67	1234.61	A_33_P3232277	CCNG1	cyclin G1	900			For each classification method and each class, these parameters are listed in the tables below
14	< 1e-07	43.116	100	562.05	187.32	629.77	A_33_P3341144	BAX	BCL2-associated X protein	581
15	< 1e-07	42.097	100	1924.45	520.15	1930.64	A_23_P30972	ASCC3	activating signal cointegrator 1 complex subunit 3	10973			Performance of the Diagonal Linear Discriminant Analysis Classifier:
16	< 1e-07	38.425	100	341165	224009	315827	A_24_P134074	RPS19	ribosomal protein S19	6223
17	< 1e-07	35.361	100	190.37	26.78	155.23	A_33_P3371904	ASTN2	astrotactin 2	23245			Class	Sensitivity	Specificity	PPV	NPV
18	< 1e-07	34.828	100	5113.56	336.87	3851.51	A_32_P347617	APOBEC3H	apolipoprotein B mRNA editing enzyme, catalytic polypeptide-like 3H	164668			AD	0.867	1	1	0.909
19	< 1e-07	34.091	100	10335.9	3764.33	10743.7	A_24_P172481	TRIM22	tripartite motif containing 22	10346			CTL	1	1	1	1
20	< 1e-07	33.876	100	381.96	307.34	1286.69	A_23_P252541	RAB7B	RAB7B, member RAS oncogene family	338382			LDR	1	0.9	0.882	1
21	< 1e-07	31.999	100	446.48	141.31	452.13	A_33_P3248227	PVT1	Pvt1 oncogene (non-protein coding)	5820
22	< 1e-07	31.587	100	1460.54	1458.3	961.4	A_23_P129956	DUSP3	dual specificity phosphatase 3	1845			Performance of the 1-Nearest Neighbor Classifier:
23	< 1e-07	30.465	100	503.79	80.89	398.44	A_33_P3252834	PHLDA3	pleckstrin homology-like domain, family A, member 3	23612
24	< 1e-07	29.658	100	1738.42	531.98	1326.4	A_32_P96692	POLH	polymerase (DNA directed), eta	5429			Class	Sensitivity	Specificity	PPV	NPV
25	< 1e-07	29.398	100	10636.2	3451.41	8779.81	A_23_P83192	PHPT1	phosphohistidine phosphatase 1	29085			AD	0.933	0.8	0.778	0.941
26	< 1e-07	29.329	100	8237.42	2084.82	6541.11	A_23_P58606	CCNG1	cyclin G1	900			CTL	1	1	1	1
27	< 1e-07	28.313	100	2929.57	1099.54	2848.2	A_24_P88921	XPC	xeroderma pigmentosum, complementation group C	7508			LDR	0.733	0.95	0.917	0.826
28	< 1e-07	27.425	100	83.44	28.13	85.97	A_23_P422718	POLH	polymerase (DNA directed), eta	5429
29	1e-07	26.5	100	2289.19	559.77	1659.21	A_23_P150053	ACTA2	actin, alpha 2, smooth muscle, aorta	59			Performance of the 3-Nearest Neighbors Classifier:
30	1e-07	26.005	100	1756.94	628.3	1634.99	A_33_P3258452	C12orf5
31	1e-07	25.947	100	632.91	251.89	556.94	A_24_P128312	ZNF79	zinc finger protein 79	7633			Class	Sensitivity	Specificity	PPV	NPV
32	2e-07	25.234	100	6402.56	1471.83	5503.3	A_23_P23221	GADD45A	growth arrest and DNA-damage-inducible, alpha	1647			AD	0.8	0.95	0.923	0.864
33	2e-07	25.198	100	155.86	62.53	155.69	A_23_P169257	TNFSF8	tumor necrosis factor (ligand) superfamily, member 8	944			CTL	1	1	1	1
34	2e-07	25.119	100	9450.83	2005.54	8668.54	A_23_P28886	PCNA	proliferating cell nuclear antigen	5111			LDR	0.933	0.85	0.824	0.944
35	3e-07	24.119	100	4632.14	841.72	4104.42	A_33_P3243449	CD70	CD70 molecule	970
36	3e-07	23.993	100	2993.46	931.48	2853.33	A_33_P3380982	TMEM30A	transmembrane protein 30A	55754			Performance of the Nearest Centroid Classifier:
37	3e-07	23.819	100	6703.99	1438.14	6144.73	A_33_P3258612	PCNA	proliferating cell nuclear antigen	5111
38	4e-07	23.562	100	90.97	25.58	81.12	A_33_P3345031	XR_018837					Class	Sensitivity	Specificity	PPV	NPV
39	4e-07	23.431	100	735.07	691.01	318.57	A_23_P252306	ID1	inhibitor of DNA binding 1, dominant negative helix-loop-helix protein	3397			AD	0.867	0.85	0.812	0.895
40	4e-07	23.367	100	1667.1	500.37	1136.12	A_23_P71790	MAMDC4	MAM domain containing 4	158056			CTL	1	1	1	1
41	4e-07	23.218	100	15219.6	8226.34	14740.8	A_24_P653603	C17orf89	chromosome 17 open reading frame 89	284184			LDR	0.8	0.9	0.857	0.857
42	5e-07	22.736	100	83.45	25.29	95.23	A_23_P365412	MFSD4	major facilitator superfamily domain containing 4	148808
43	6e-07	22.243	100	187.04	74.27	222.03	A_33_P3303945	OR52N4
44	6e-07	22.147	100	10773.8	5573.55	9764.95	A_23_P39116	LIG1	ligase I, DNA, ATP-dependent	3978
45	7e-07	21.953	100	785.21	336.75	644.85	A_23_P65870	FBXO22	F-box protein 22	26263
46	8e-07	21.914	100	33.98	9.82	35.46	A_32_P120791	LOC727916	uncharacterized LOC727916	727916
47	1.4e-06	20.363	100	2741.93	885.12	2310.39	A_23_P128408	TRIAP1	TP53 regulated inhibitor of apoptosis 1	51499
48	1.5e-06	20.273	100	29947.5	9236.48	24670.8	A_23_P382775	BBC3	BCL2 binding component 3	27113
49	1.6e-06	20.095	100	1172.22	178.41	930.64	A_23_P126836	TNFSF4	tumor necrosis factor (ligand) superfamily, member 4	7292
50	1.8e-06	22.647	100	8.83	11.15	19.19	A_33_P3732688	LOC646034	uncharacterized LOC646034	646034
51	2.7e-06	19.031	100	4365.62	1654.38	3835.74	A_23_P93562	SESN1	sestrin 1	27244
52	3.8e-06	18.32	97	224.63	79.54	193.23	A_24_P244699	NUDT15	nudix (nucleoside diphosphate linked moiety X)-type motif 15	55270
53	3.9e-06	18.254	100	1101.11	2950.07	1238.62	A_23_P215956	MYC
54	3.9e-06	18.234	100	2453.34	2523.84	1668.16	A_23_P57370	CECR5	cat eye syndrome chromosome region, candidate 5	27440
55	4e-06	18.191	100	4102.88	1905.67	3263.1	A_23_P313512	DCP1B	DCP1 decapping enzyme homolog B (S. cerevisiae)	196513
56	4.5e-06	17.972	100	145.92	109.67	293.32	A_23_P390518	TNFRSF11A	tumor necrosis factor receptor superfamily, member 11a, NFKB activator	8792
57	4.9e-06	17.785	100	1710.72	1515.87	3398.26	A_32_P204676	FABP5	fatty acid binding protein 5 (psoriasis-associated)	2171
58	6.1e-06	17.332	97	68.39	28.69	70.96	A_33_P3413759	ACER2	alkaline ceramidase 2	340485
59	6.6e-06	17.186	100	155.17	151.59	342.09	A_24_P272515	A_24_P272515
60	8.3e-06	16.726	100	45517.6	43295.9	33936.8	A_23_P201711	S100A6	S100 calcium binding protein A6	6277
61	8.5e-06	16.681	94	67	130.22	79.42	A_23_P152047	SCAMP5	secretory carrier membrane protein 5	192683
62	8.5e-06	16.679	100	72.03	55.3	23.78	A_23_P410717	C1orf51	chromosome 1 open reading frame 51	148523
63	9.2e-06	16.521	100	10880.8	11485.8	5030.98	A_23_P46928	PFKP	phosphofructokinase, platelet	5214
64	9.9e-06	16.393	97	2102	675.87	1849.99	A_24_P925664	MDM2	Mdm2, p53 E3 ubiquitin protein ligase homolog (mouse)	4193
65	1.14e-05	16.111	100	322.63	278.77	167.37	A_33_P3353996	PPP1R3G
66	1.14e-05	16.104	97	1915.02	1115.53	1590.9	A_23_P348298	SAC3D1	SAC3 domain containing 1	29901
67	1.17e-05	16.056	94	15554.6	5063	13996.7	A_24_P218265	TNFRSF10B	tumor necrosis factor receptor superfamily, member 10b	8795
68	1.22e-05	15.985	100	70.74	74.66	97.95	A_33_P3292235	ENST00000342820
69	1.22e-05	15.972	100	3969.65	4152.84	1690.71	A_33_P3413962	PFKP	phosphofructokinase, platelet	5214
70	1.23e-05	15.957	100	4850.05	5029.76	3408.88	A_23_P68072	WDR54	WD repeat domain 54	84058
71	1.29e-05	15.873	100	4362.11	4615.38	2493.6	A_23_P571	SLC2A1	solute carrier family 2 (facilitated glucose transporter), member 1	6513
72	1.31e-05	15.848	94	1395.32	451.81	1213.95	A_33_P3397763	TNFSF9	tumor necrosis factor (ligand) superfamily, member 9	8744
73	1.33e-05	15.818	97	2063.56	913.97	1867.18	A_32_P150030	PPM1D	protein phosphatase, Mg2+/Mn2+ dependent, 1D	8493
74	1.44e-05	15.665	94	147.22	18.51	116.29	A_32_P210202	E2F7	E2F transcription factor 7	144455
75	1.67e-05	15.381	100	346.36	602	117.82	A_23_P8640	GPER	G protein-coupled estrogen receptor 1	2852
76	1.67e-05	15.377	91	117.68	29.42	108.97	A_33_P3361891	TMPRSS7	transmembrane protease, serine 7	344805
77	1.84e-05	15.199	100	7727.67	6366.23	5230.77	A_33_P3282840	RPS29	ribosomal protein S29	6235
78	1.95e-05	15.089	94	69.31	95.65	61.79	A_33_P3332302	MTVR2	mouse mammary tumor virus receptor homolog 2	246754
79	2.02e-05	15.019	100	1172.66	1083.9	1501.58	A_32_P150300	ENST00000432195
80	2.13e-05	14.925	100	4789.5	4167.42	3632.03	A_23_P170518	DYM	dymeclin	54808
81	2.17e-05	14.891	100	2997.96	2408.6	2172.81	A_33_P3266010	RIN1	Ras and Rab interactor 1	9610
82	2.24e-05	14.83	91	18618.3	7299.66	18826.6	A_33_P3244669	TMEM30A	transmembrane protein 30A	55754
83	2.27e-05	14.805	100	178.36	303.85	65.65	A_33_P3345816	GPER	G protein-coupled estrogen receptor 1	2852
84	2.29e-05	14.789	94	659.16	261.75	553.53	A_33_P3331267	A_33_P3331267
85	2.64e-05	14.528	94	24374.2	17881.2	20828.9	A_23_P85952	DENND2D	DENN/MADD domain containing 2D	79961
86	2.68e-05	14.502	94	6125.82	3129.54	4910.74	A_23_P80068	BTG3	BTG family, member 3	10950
87	2.68e-05	14.5	100	293.29	339.24	399.64	A_33_P3335740	FLJ10038	uncharacterized protein FLJ10038	55056
88	2.92e-05	14.483	100	13278.4	12195.4	4996.4	A_33_P3419785	BNIP3	BCL2/adenovirus E1B 19kDa interacting protein 3	664
89	3.04e-05	14.27	100	37717.7	31246.5	18071.8	A_23_P20494	NDRG1	N-myc downstream regulated 1	10397
90	3.12e-05	14.218	100	3191.48	2948.66	6333.63	A_23_P59877	FABP5	fatty acid binding protein 5 (psoriasis-associated)	2171
91	3.21e-05	14.169	89	2103.48	218.96	1451.33	A_23_P52986	VWCE	von Willebrand factor C and EGF domains	220001
92	3.25e-05	14.149	94	1186.33	1460.39	962.83	A_24_P289178	C16orf74	chromosome 16 open reading frame 74	404550
93	3.34e-05	14.097	94	49.86	121.8	50.2	A_33_P3315841	ENST00000505053
94	3.39e-05	14.071	100	95588	84993.1	60586.2	A_23_P157879	FCN1	ficolin (collagen/fibrinogen domain containing) 1	2219
95	3.74e-05	13.891	100	200.83	180.63	129.45	A_24_P918907	LOC154761	family with sequence similarity 115, member C pseudogene	154761
96	4.61e-05	13.519	89	1265.53	682.12	1262.45	A_33_P3456233	ENST00000450304
97	4.63e-05	13.508	83	135.55	102.24	227.11	A_23_P4082	CCT6B	chaperonin containing TCP1, subunit 6B (zeta 2)	10693
98	4.67e-05	13.494	86	6789.81	6399.81	4160.7	A_24_P261259	PFKFB3	6-phosphofructo-2-kinase/fructose-2,6-biphosphatase 3	5209
99	4.87e-05	13.42	71	2301.45	2017.07	1378.35	A_23_P121602	SAP30	Sin3A-associated protein, 30kDa	8819
100	4.87e-05	13.418	74	388.7	234.86	273.29	A_23_P327519	STARD4
101	5.13e-05	13.325	63	64816.8	52405.4	30598.2	A_24_P108451	GPI	glucose-6-phosphate isomerase	2821
102	5.16e-05	13.317	80	68.35	51.34	93.72	A_24_P93309	CDNF	cerebral dopamine neurotrophic factor	441549
103	5.38e-05	13.243	74	85.31	79.04	123.39	A_33_P3308497	BMS1P4
104	5.45e-05	13.221	80	69.87	54.66	78.36	A_33_P3253960	ENST00000394445
105	5.84e-05	13.099	80	198.14	155.69	286.46	A_33_P3284858	ENST00000418602
106	6.4e-05	12.938	69	481.7	224.75	388.1	A_33_P3389113	LOC643749
107	7.06e-05	12.767	60	3733.74	2049.91	3074.25	A_23_P99163	DRAM1	DNA-damage regulated autophagy modulator 1	55332
108	7.87e-05	12.579	34	2237.68	2060	1471.55	A_23_P200404	AK2	adenylate kinase 2	204
109	8.12e-05	12.525	34	269.69	282.76	134.2	A_32_P194312	SDK2	sidekick cell adhesion molecule 2	54549
110	8.36e-05	12.473	29	1510.53	1508.53	1154.1	A_23_P401098	TTC39C	tetratricopeptide repeat domain 39C	125488
111	8.45e-05	12.456	37	18420	15730.1	7828.31	A_32_P175739	HK2	hexokinase 2	3099
112	8.59e-05	12.427	31	22.86	57.05	21	A_33_P3261595	ANKRD34B	ankyrin repeat domain 34B	340120
113	8.86e-05	12.374	34	54.21	75.57	84.59	A_24_P911362	ENST00000427181
114	9.2e-05	12.31	26	381.63	401	155.24	A_33_P3264042	EFCAB3	EF-hand calcium binding domain 3	146779
115	9.35e-05	12.283	17	274.4	308.16	120.5	A_23_P119943	IGFBP2	insulin-like growth factor binding protein 2, 36kDa	3485
116	9.44e-05	12.266	31	90.54	54.32	162.81	A_24_P115967	DAGLA	diacylglycerol lipase, alpha	747
117	9.61e-05	12.341	26	1941.51	1926.33	1416.43	A_23_P132595	VGLL4	vestigial like 4 (Drosophila)	9686
118	9.71e-05	12.217	26	209.2	219.93	295.15	A_32_P840463	ENST00000416851
119	9.8e-05	12.201	23	202.32	66.77	243.4	A_23_P502750	MDM2	Mdm2, p53 E3 ubiquitin protein ligase homolog (mouse)	4193
120	9.83e-05	12.196	29	443.33	336.24	109.7	A_33_P3247175	C4orf47	chromosome 4 open reading frame 47	441054
121	9.86e-05	12.191	23	69.08	78.79	102.07	A_23_P377411	LOC100133130	PRO1102	100133130

## Sheet: AD-LDR
Composition of classifier: Acute vs LDR													Performance of classifiers during cross-valudation:
Table - Sorted by t -value:
	Parametric p-value	t-value	% CV support	Geom mean of intensities in Acute	Geom mean of intensities in LDR	Fold-change	UniqueID	Symbol	Name	EntrezID			Let, for some class A,
1	< 1e-07	-7.113	100	381.96	1286.69	0.3	A_23_P252541	RAB7B	RAB7B, member RAS oncogene family	338382			n11 = number of class A samples predicted as A
2	1.1e-06	-6.439	100	8.83	19.19	0.46	A_33_P3732688	LOC646034	uncharacterized LOC646034	646034			n12 = number of class A samples predicted as non-A
3	2.5e-06	-5.769	100	54.21	84.59	0.64	A_24_P911362	ENST00000427181					n21 = number of non-A samples predicted as A
4	7.1e-06	-5.406	100	70.74	97.95	0.72	A_33_P3292235	ENST00000342820					n22 = number of non-A samples predicted as non-A
5	1.09e-05	-5.252	100	155.17	342.09	0.45	A_24_P272515	A_24_P272515					Then the following parameters can characterize performance of classifiers:
6	1.15e-05	-5.234	100	293.29	399.64	0.73	A_33_P3335740	FLJ10038	uncharacterized protein FLJ10038	55056			Sensitivity = n11/(n11+n12)
7	2e-05	-5.04	100	1710.72	3398.26	0.5	A_32_P204676	FABP5	fatty acid binding protein 5 (psoriasis-associated)	2171			Specificity = n22/(n21+n22)
8	3.05e-05	-4.892	100	69.08	102.07	0.68	A_23_P377411	LOC100133130	PRO1102	100133130			Positive Predictive Value (PPV) = n11/(n11+n21)
9	3.14e-05	-4.881	100	209.2	295.15	0.71	A_32_P840463	ENST00000416851					Negative Predictive Value (NPV) = n22/(n12+n22)
10	3.19e-05	-4.875	100	54.74	82.64	0.66	A_24_P177585	GEN1	Gen endonuclease homolog 1 (Drosophila)	348654			Sensitivity is the probability for a class A sample to be correctly predicted as class A,
11	3.27e-05	-4.867	100	145.92	293.32	0.5	A_23_P390518	TNFRSF11A	tumor necrosis factor receptor superfamily, member 11a, NFKB activator	8792			Specificity is the probability for a non class A sample to be correctly predicted as non-A,
12	3.66e-05	-4.828	100	3300.69	4512.78	0.73	A_23_P106887	FUS	fused in sarcoma	2521			PPV is the probability that a sample predicted as class A actually belongs to class A,
13	5.36e-05	-4.693	73	19.93	29.52	0.68	A_33_P3301920	USP50	ubiquitin specific peptidase 50	373509			NPV is the probability that a sample predicted as non class A actually does not belong to class A.
14	5.74e-05	-4.669	53	3191.48	6333.63	0.5	A_23_P59877	FABP5	fatty acid binding protein 5 (psoriasis-associated)	2171			For each classification method and each class, these parameters are listed in the tables below
15	5.91e-05	-4.658	57	2538.84	3230.47	0.79	A_24_P241183	CLEC2D	C-type lectin domain family 2, member D	29121
16	7.89e-05	-4.556	40	85.31	123.39	0.69	A_33_P3308497	BMS1P4					Performance of the Support Vector Machine Classifier:
17	8.5e-05	-4.53	23	59.45	77.42	0.77	A_33_P3253175	ENST00000381329
18	9.76e-05	4.481	27	201.63	128.55	1.57	A_23_P31996	SLC46A2	solute carrier family 46, member 2	57864			Class	Sensitivity	Specificity	PPV	NPV
19	9.72e-05	4.482	30	1510.53	1154.1	1.31	A_23_P401098	TTC39C	tetratricopeptide repeat domain 39C	125488			AD	1	1	1	1
20	9.24e-05	4.5	23	1197.17	938.36	1.28	A_24_P401637	LOC100130856	uncharacterized LOC100130856	100130856			LDR	1	1	1	1
21	8.68e-05	4.522	27	42.09	26.51	1.59	A_33_P3411204	GCNT2	glucosaminyl (N-acetyl) transferase 2, I-branching enzyme (I blood group)	2651
22	9.12e-05	4.527	30	186.46	35.37	5.27	A_33_P3256952	EGLN3	egl nine homolog 3 (C. elegans)	112399			Performance of the Compound Covariate Predictor Classifier:
23	7.98e-05	4.552	30	571.46	457.83	1.25	A_24_P804667	METTL12	methyltransferase like 12	751071
24	7.91e-05	4.555	40	2243.45	1165.18	1.93	A_33_P3341601	WDR86	WD repeat domain 86	349136			Class	Sensitivity	Specificity	PPV	NPV
25	7.64e-05	4.567	40	13860.1	7253.86	1.91	A_23_P503233	EDARADD	EDAR-associated death domain	128178			AD	0.867	0.933	0.929	0.875
26	7.31e-05	4.583	47	738.81	587.45	1.26	A_23_P14915	CSNK2A2	casein kinase 2, alpha prime polypeptide	1459			LDR	0.933	0.867	0.875	0.929
27	6.73e-05	4.612	30	1954.2	1153.62	1.69	A_23_P29204	MTFP1	mitochondrial fission process 1	51537
28	6.46e-05	4.627	43	1778.57	499.58	3.56	A_32_P108655	AK4	adenylate kinase 4	205			Performance of the Diagonal Linear Discriminant Analysis Classifier:
29	6.35e-05	4.633	37	381.63	155.24	2.46	A_33_P3264042	EFCAB3	EF-hand calcium binding domain 3	146779
30	6.18e-05	4.643	53	100.11	70.01	1.43	A_23_P255331	C4orf49					Class	Sensitivity	Specificity	PPV	NPV
31	5.92e-05	4.657	47	269.69	134.2	2.01	A_32_P194312	SDK2	sidekick cell adhesion molecule 2	54549			AD	0.867	1	1	0.882
32	4.91e-05	4.723	63	1297.66	840.72	1.54	A_23_P5441	ABCB6	ATP-binding cassette, sub-family B (MDR/TAP), member 6	10058			LDR	1	0.867	0.882	1
33	4.84e-05	4.729	67	3282.7	2196.11	1.49	A_24_P179903	AK2	adenylate kinase 2	204
34	4.6e-05	4.747	80	3709.46	2821.52	1.31	A_23_P114232	PRDX4	peroxiredoxin 4	10549			Performance of the 1-Nearest Neighbor Classifier:
35	4.51e-05	4.754	87	274.4	120.5	2.28	A_23_P119943	IGFBP2	insulin-like growth factor binding protein 2, 36kDa	3485
36	4.25e-05	4.775	100	443.33	109.7	4.04	A_33_P3247175	C4orf47	chromosome 4 open reading frame 47	441054			Class	Sensitivity	Specificity	PPV	NPV
37	3.77e-05	4.816	100	678.22	432.21	1.57	A_33_P3393766	C17orf96	chromosome 17 open reading frame 96	100170841			AD	1	0.933	0.938	1
38	3.18e-05	4.876	100	2237.68	1471.55	1.52	A_23_P200404	AK2	adenylate kinase 2	204			LDR	0.933	1	1	0.938
39	3.15e-05	4.88	100	727.87	433.13	1.68	A_33_P3219785	ANKRD57
40	2.96e-05	4.902	100	137.17	87.8	1.56	A_23_P214026	FBN2	fibrillin 2	2201			Performance of the 3-Nearest Neighbors Classifier:
41	2.14e-05	5.016	100	18420	7828.31	2.35	A_32_P175739	HK2	hexokinase 2	3099
42	2.04e-05	5.033	100	4362.11	2493.6	1.75	A_23_P571	SLC2A1	solute carrier family 2 (facilitated glucose transporter), member 1	6513			Class	Sensitivity	Specificity	PPV	NPV
43	2.02e-05	5.037	100	2301.45	1378.35	1.67	A_23_P121602	SAP30	Sin3A-associated protein, 30kDa	8819			AD	1	0.933	0.938	1
44	1.66e-05	5.105	100	6789.81	4160.7	1.63	A_24_P261259	PFKFB3	6-phosphofructo-2-kinase/fructose-2,6-biphosphatase 3	5209			LDR	0.933	1	1	0.938
45	1.62e-05	5.114	100	95588	60586.2	1.58	A_23_P157879	FCN1	ficolin (collagen/fibrinogen domain containing) 1	2219
46	1.57e-05	5.126	100	3969.65	1690.71	2.35	A_33_P3413962	PFKP	phosphofructokinase, platelet	5214			Performance of the Nearest Centroid Classifier:
47	1.36e-05	5.175	100	200.83	129.45	1.55	A_24_P918907	LOC154761	family with sequence similarity 115, member C pseudogene	154761
48	1.44e-05	5.188	100	13278.4	4996.4	2.66	A_33_P3419785	BNIP3	BCL2/adenovirus E1B 19kDa interacting protein 3	664			Class	Sensitivity	Specificity	PPV	NPV
49	1.13e-05	5.242	100	7727.67	5230.77	1.48	A_33_P3282840	RPS29	ribosomal protein S29	6235			AD	0.867	0.8	0.812	0.857
50	1.1e-05	5.249	100	4850.05	3408.88	1.42	A_23_P68072	WDR54	WD repeat domain 54	84058			LDR	0.8	0.867	0.857	0.812
51	8.7e-06	5.331	100	10880.8	5030.98	2.16	A_23_P46928	PFKP	phosphofructokinase, platelet	5214
52	7.4e-06	5.389	100	37717.7	18071.8	2.09	A_23_P20494	NDRG1	N-myc downstream regulated 1	10397			Performance of the Bayesian Compound Covariate Classifier:
53	6.8e-06	5.421	100	64816.8	30598.2	2.12	A_24_P108451	GPI	glucose-6-phosphate isomerase	2821
54	5.6e-06	5.49	100	4789.5	3632.03	1.32	A_23_P170518	DYM	dymeclin	54808			Class	Sensitivity	Specificity	PPV	NPV
55	3.8e-06	5.622	100	2453.34	1668.16	1.47	A_23_P57370	CECR5	cat eye syndrome chromosome region, candidate 5	27440			AD	0.8	0.8	0.8	0.8
56	3.6e-06	5.643	100	2997.96	2172.81	1.38	A_33_P3266010	RIN1	Ras and Rab interactor 1	9610			LDR	0.8	0.8	0.8	0.8
57	3.6e-06	5.644	100	45517.6	33936.8	1.34	A_23_P201711	S100A6	S100 calcium binding protein A6	6277
58	3.4e-06	5.666	100	322.63	167.37	1.93	A_33_P3353996	PPP1R3G
59	2.8e-06	5.735	100	72.03	23.78	3.03	A_23_P410717	C1orf51	chromosome 1 open reading frame 51	148523
60	4e-07	6.41	100	735.07	318.57	2.31	A_23_P252306	ID1	inhibitor of DNA binding 1, dominant negative helix-loop-helix protein	3397
61	< 1e-07	7.23	100	1460.54	961.4	1.52	A_23_P129956	DUSP3	dual specificity phosphatase 3	1845
62	< 1e-07	9.642	100	443.8	196.83	2.25	A_23_P326893	CCDC151	coiled-coil domain containing 151	115948

## Sheet: Dose
Composition of classifier: Doses 0 Gy, 0.56 Gy, 2.23 Gy and 4.45 Gy														Performance of classifiers during cross-valudation:
Table - Sorted by p -value:
	Parametric p-value	t-value	% CV support	Geom mean of intensities in 0 Gy	Geom mean of intensities in 0.56 Gy	Geom mean of intensities in 2.23 Gy	Geom mean of intensities in 4.45 Gy	UniqueID	Symbol	Name	EntrezID			Let, for some class A,
1	< 1e-07	104.466	100	1477.87	3981.85	6560.72	7710.14	A_33_P3357748	PVT1	Pvt1 oncogene (non-protein coding)	5820			n11 = number of class A samples predicted as A
2	< 1e-07	129.552	100	2005.54	5354.07	10571.3	14914.1	A_23_P28886	PCNA	proliferating cell nuclear antigen	5111			n12 = number of class A samples predicted as non-A
3	< 1e-07	103.315	100	500.37	1092.93	1804.01	2349.92	A_23_P71790	MAMDC4	MAM domain containing 4	158056			n21 = number of non-A samples predicted as A
4	< 1e-07	88.58	100	22.4	82.56	186.88	271.87	A_33_P3599591	PAPPA	pregnancy-associated plasma protein A, pappalysin 1	5069			n22 = number of non-A samples predicted as non-A
5	< 1e-07	203.613	100	8128.16	34152.3	53883.2	66169.5	A_23_P52610	DDB2	damage-specific DNA binding protein 2, 48kDa	1643			Then the following parameters can characterize performance of classifiers:
6	< 1e-07	95.769	100	130.42	293.9	639.77	906.69	A_24_P326739	GLS2	glutaminase 2 (liver, mitochondrial)	27165			Sensitivity = n11/(n11+n12)
7	< 1e-07	132.531	100	1471.83	3736.09	7270.47	9662.31	A_23_P23221	GADD45A	growth arrest and DNA-damage-inducible, alpha	1647			Specificity = n22/(n21+n22)
8	< 1e-07	117.748	100	148.98	1488.87	2331.72	2384.48	A_23_P206077	AEN	apoptosis enhancing nuclease	64782			Positive Predictive Value (PPV) = n11/(n11+n21)
9	< 1e-07	300.913	100	2490.55	17036.7	38255.6	56557.2	A_23_P38154	FDXR	ferredoxin reductase	2232			Negative Predictive Value (NPV) = n22/(n12+n22)
10	< 1e-07	75.696	100	7111.83	23077.4	29253.5	29940.6	A_23_P208706	BAX	BCL2-associated X protein	581			Sensitivity is the probability for a class A sample to be correctly predicted as class A,
11	< 1e-07	81.387	100	80.89	276	576.07	804.22	A_33_P3252834	PHLDA3	pleckstrin homology-like domain, family A, member 3	23612			Specificity is the probability for a non class A sample to be correctly predicted as non-A,
12	< 1e-07	77.539	100	447.2	796.04	1643.45	3273	A_23_P16523	GDF15	growth differentiation factor 15	9518			PPV is the probability that a sample predicted as class A actually belongs to class A,
13	< 1e-07	70.999	100	531.98	1169.81	1967.75	2282.32	A_32_P96692	POLH	polymerase (DNA directed), eta	5429			NPV is the probability that a sample predicted as non class A actually does not belong to class A.
14	< 1e-07	67.356	100	3451.41	7516.17	11301.2	14165.8	A_23_P83192	PHPT1	phosphohistidine phosphatase 1	29085			For each classification method and each class, these parameters are listed in the tables below
15	< 1e-07	66.446	100	110.8	148.83	274.52	445.41	A_23_P154688	SLC4A11	solute carrier family 4, sodium borate transporter, member 11	83959
16	< 1e-07	57.632	100	178.41	513.18	1352.75	2320.29	A_23_P126836	TNFSF4	tumor necrosis factor (ligand) superfamily, member 4	7292			Performance of the Diagonal Linear Discriminant Analysis Classifier:
17	< 1e-07	56.154	100	195.31	645.34	1017.07	1185.96	A_23_P113283	ZMAT3	zinc finger, matrin-type 3	64393
18	< 1e-07	54.172	100	1099.54	2147.57	3123.19	3748.58	A_24_P88921	XPC	xeroderma pigmentosum, complementation group C	7508			Class	Sensitivity	Specificity	PPV	NPV
19	< 1e-07	49.086	100	336.87	2300.34	6432.45	9036.54	A_32_P347617	APOBEC3H	apolipoprotein B mRNA editing enzyme, catalytic polypeptide-like 3H	164668			0	1	0.933	0.833	1
20	< 1e-07	46.805	100	451.81	989.69	1489.65	1842.63	A_33_P3397763	TNFSF9	tumor necrosis factor (ligand) superfamily, member 9	8744			0.5	1	1	1	1
21	< 1e-07	45.767	100	11483.3	33085.8	43250.8	47380.6	A_23_P14734	RPS27L	ribosomal protein S27-like	51065			2	0.8	0.933	0.8	0.933
22	< 1e-07	44.831	100	25.58	57.01	102.16	129.25	A_33_P3345031	XR_018837					4	0.8	1	1	0.938
23	< 1e-07	44.72	100	29.42	56.25	143.61	201.74	A_33_P3361891	TMPRSS7	transmembrane protease, serine 7	344805
24	< 1e-07	43.828	100	18.51	55.96	178.62	319.24	A_32_P210202	E2F7	E2F transcription factor 7	144455			Performance of the 1-Nearest Neighbor Classifier:
25	< 1e-07	42.656	100	43.53	58.54	83.91	115.87	A_23_P135248	CCL27	chemokine (C-C motif) ligand 27	10850
26	< 1e-07	41.475	100	520.94	651.33	980.74	1311.14	A_33_P3384932	NUDT8					Class	Sensitivity	Specificity	PPV	NPV
27	< 1e-07	40.757	100	25.29	53.22	102.95	106.05	A_23_P365412	MFSD4	major facilitator superfamily domain containing 4	148808			0	1	0.933	0.833	1
28	< 1e-07	39.719	100	675.87	1362.51	2199.33	3099.34	A_24_P925664	MDM2	Mdm2, p53 E3 ubiquitin protein ligase homolog (mouse)	4193			0.5	1	1	1	1
29	< 1e-07	37.872	100	5573.55	8629.06	11050	13115.4	A_23_P39116	LIG1	ligase I, DNA, ATP-dependent	3978			2	0.4	0.733	0.333	0.786
30	< 1e-07	36.028	100	218.96	692.04	2573.53	5225.83	A_23_P52986	VWCE	von Willebrand factor C and EGF domains	220001			4	0.2	0.867	0.333	0.765
31	< 1e-07	35.623	100	76.14	151.51	250.52	308.63	A_33_P3267410	KILLIN
32	< 1e-07	34.714	100	628.3	1317.6	1990.72	2067.67	A_33_P3258452	C12orf5					Performance of the 3-Nearest Neighbors Classifier:
33	1e-07	33.179	100	520.15	1437.81	2142.67	2313.46	A_23_P30972	ASCC3	activating signal cointegrator 1 complex subunit 3	10973
34	1e-07	33.169	100	45.98	80.69	189	302.11	A_23_P108751	FHL2	four and a half LIM domains 2	2274			Class	Sensitivity	Specificity	PPV	NPV
35	2e-07	31.194	100	2950.07	1673	1007.24	792.24	A_23_P215956	MYC					0	1	0.933	0.833	1
36	3e-07	29.173	100	559.77	1618.22	2509.55	2954	A_23_P150053	ACTA2	actin, alpha 2, smooth muscle, aorta	59			0.5	1	1	1	1
37	3e-07	29.172	100	251.89	490.58	685.06	754.38	A_24_P128312	ZNF79	zinc finger protein 79	7633			2	0.8	0.733	0.5	0.917
38	3e-07	28.678	100	141.64	161.93	221.25	288.73	A_23_P356616	ABTB2	ankyrin repeat and BTB (POZ) domain containing 2	25841			4	0.2	1	1	0.789
39	9e-07	25.3	100	885.12	1912.41	2743.89	3928.46	A_23_P128408	TRIAP1	TP53 regulated inhibitor of apoptosis 1	51499
40	1e-06	26.112	100	25.09	33.78	59.21	83.41	A_23_P58009	C3orf52	chromosome 3 open reading frame 52	79669			Performance of the Nearest Centroid Classifier:
41	1.1e-06	25.777	100	11.66	30.19	73.23	87.99	A_33_P3420352	ZNF391
42	1.1e-06	24.332	100	1905.67	3088.34	4378.66	5107.4	A_23_P313512	DCP1B	DCP1 decapping enzyme homolog B (S. cerevisiae)	196513			Class	Sensitivity	Specificity	PPV	NPV
43	1.2e-06	24.165	100	28.69	47.97	75.19	88.67	A_33_P3413759	ACER2	alkaline ceramidase 2	340485			0	1	1	1	1
44	1.3e-06	23.99	100	841.72	2985.94	5018.25	6633.03	A_33_P3243449	CD70	CD70 molecule	970			0.5	1	1	1	1
45	1.5e-06	23.41	100	883.22	614.41	340.12	204.7	A_23_P84596	MZB1	marginal zone B and B1 cell-specific protein	51237			2	0.8	0.8	0.571	0.923
46	1.7e-06	27.636	100	4.45	31.38	104.61	180.1	A_32_P52153	LOC100507177	hypothetical LOC100507177	100507177			4	0.4	0.933	0.667	0.824
47	1.7e-06	22.98	100	2049.91	2902.32	3968.1	4519.65	A_23_P99163	DRAM1	DNA-damage regulated autophagy modulator 1	55332
48	2.3e-06	22.056	100	9236.48	21118	31399	40505.6	A_23_P382775	BBC3	BCL2 binding component 3	27113
49	2.5e-06	21.813	100	2084.82	5746.65	8902.22	10926	A_23_P58606	CCNG1	cyclin G1	900
50	2.6e-06	21.693	100	336.75	581.77	842.76	987.43	A_23_P65870	FBXO22	F-box protein 22	26263
51	3e-06	21.353	100	22.21	44.07	68.42	99.81	A_23_P213699	NRG2	neuregulin 2	9542
52	3e-06	21.259	100	445.36	656.03	1041.47	1215.77	A_24_P159312	SLC7A6	solute carrier family 7 (amino acid transporter light chain, y+L system), member 6	9057
53	3.8e-06	20.606	100	96.62	123.02	185.04	230.18	A_23_P211428	SMTN	smoothelin	6525
54	3.8e-06	20.571	100	5063	13876.7	17687.9	15332.7	A_24_P218265	TNFRSF10B	tumor necrosis factor receptor superfamily, member 10b	8795
55	4.6e-06	20.028	100	201.83	239.1	346.69	514.48	A_23_P162288	MYO1A	myosin IA	4640
56	6.6e-06	19.028	100	489.18	669.11	997.87	1431.02	A_23_P48550	KIAA0284
57	6.7e-06	19.022	100	720.58	867.65	1126.5	1406.15	A_23_P200252	NTPCR	nucleoside-triphosphatase, cancer-related	84284
58	6.8e-06	18.971	100	3764.33	8332.75	10672.6	12416.1	A_24_P172481	TRIM22	tripartite motif containing 22	10346
59	7e-06	18.868	100	7299.66	13760.4	18533.1	25307.3	A_33_P3244669	TMEM30A	transmembrane protein 30A	55754
60	8e-06	19.384	100	13.16	22.41	79.38	121.22	A_32_P53524	NTN1	netrin 1	9423
61	8e-06	18.504	100	330.71	215.13	76.44	30.3	A_23_P25194	HRK	harakiri, BCL2 interacting protein (contains only BH3 domain)	8739
62	9.1e-06	19.012	100	9.82	23.04	38.45	44.29	A_32_P120791	LOC727916	uncharacterized LOC727916	727916
63	9.1e-06	18.163	100	69.32	158.88	284.03	425.88	A_24_P89457	CDKN1A	cyclin-dependent kinase inhibitor 1A (p21, Cip1)	1026
64	9.4e-06	18.096	100	84.24	118.24	261.53	434.45	A_23_P2283	TAC3	tachykinin 3	6866
65	9.8e-06	17.979	100	960.34	1182.22	1635.35	1956.56	A_33_P3240532	RGL1	ral guanine nucleotide dissociation stimulator-like 1	23179
66	1.22e-05	18.186	100	397.79	270.27	71.52	30.3	A_33_P3687198	LOC283454	uncharacterized LOC283454	283454
67	1.29e-05	17.258	100	913.97	1476.21	2199.4	2706.45	A_32_P150030	PPM1D	protein phosphatase, Mg2+/Mn2+ dependent, 1D	8493
68	1.31e-05	17.236	100	79.54	150.06	252.61	299.03	A_24_P244699	NUDT15	nudix (nucleoside diphosphate linked moiety X)-type motif 15	55270
69	1.33e-05	17.193	100	1654.38	3216.15	4646.07	5568.22	A_23_P93562	SESN1	sestrin 1	27244
70	1.34e-05	17.162	100	603.71	808.52	1038.25	1344.46	A_23_P24903	P2RY2	purinergic receptor P2Y, G-protein coupled, 2	5029
71	1.43e-05	17.002	100	423.32	682.4	1205.73	1981.09	A_23_P30254	PLK2	polo-like kinase 2	10769
72	1.67e-05	16.618	100	261.75	467.6	664.31	922	A_33_P3331267	A_33_P3331267
73	1.76e-05	16.49	100	817.78	1035.15	1602.81	2317.67	A_23_P50517	ZNF541	zinc finger protein 541	84215
74	2.24e-05	15.897	100	62.53	118.7	173.14	184.22	A_23_P169257	TNFSF8	tumor necrosis factor (ligand) superfamily, member 8	944
75	2.47e-05	15.662	100	89.22	101.62	239.45	265.63	A_23_P15692	GPR172B
76	2.62e-05	15.517	100	60.13	93.5	143.19	198.47	A_33_P3251073	TMEM52	transmembrane protein 52	339456
77	2.93e-05	15.256	100	183.13	209.07	329.55	425.27	A_23_P343411	AGRN
78	3.12e-05	15.106	100	652.63	422.95	281.13	171.89	A_24_P319647	FCRL2	Fc receptor-like 2	79368
79	3.22e-05	15.035	100	312.27	265.81	186.97	109.37	A_23_P31721	E2F5	E2F transcription factor 5, p130-binding	1875
80	3.39e-05	14.915	100	32.63	45.14	65.65	77.76	A_33_P3863935	CFLP1
81	3.57e-05	14.797	100	322.93	469.55	677.85	827.6	A_24_P245838	MGAT3	mannosyl (beta-1,4-)-glycoprotein beta-1,4-N-acetylglucosaminyltransferase	4248
82	3.66e-05	14.738	100	224.75	387.46	512.63	562.72	A_33_P3389113	LOC643749
83	3.85e-05	14.623	100	121.19	109.62	71.94	56.27	A_33_P3307113	MSMP	microseminoprotein, prostate associated	692094
84	4.85e-05	14.102	100	74.27	168.76	199.46	194.39	A_33_P3303945	OR52N4
85	5.44e-05	13.85	100	111.6	157.85	234.95	313.66	A_23_P50096	TYMS	thymidylate synthetase	7298
86	5.78e-05	13.717	100	80.86	92.99	115.1	149.33	A_33_P3393341	LPIN3	lipin 3	64900
87	6.01e-05	13.631	100	682.12	1009.62	1346.56	1490.85	A_33_P3456233	ENST00000450304
88	6.35e-05	13.515	100	1381.86	1815.22	2132.19	2750.67	A_33_P3410836	HIST1H4D	histone cluster 1, H4d	8360
89	6.87e-05	13.344	100	2193.14	3089.21	3945.65	4367.26	A_24_P337397	ANKRA2	ankyrin repeat, family A (RFXANK-like), 2	57763
90	7.77e-05	13.082	100	105.9	141.51	202.23	259.07	A_23_P67367	DHDH	dihydrodiol dehydrogenase (dimeric)	27294
91	7.79e-05	13.077	100	3129.54	4850.92	6556.05	7228.14	A_23_P80068	BTG3	BTG family, member 3	10950
92	7.91e-05	13.043	100	1394.1	1946.15	2457.1	2799.12	A_24_P294832	PTP4A1	protein tyrosine phosphatase type IVA, member 1	7803
93	8.16e-05	12.978	100	306.27	317.88	181.54	125.46	A_23_P373464	AFF3	AF4/FMR2 family, member 3	3899
94	0.0001012	12.532	100	383.36	477.89	688.11	904.31	A_23_P161769	FXYD2
95	0.0001032	12.491	100	1208.63	1800.8	2540.82	2989.74	A_23_P63896	FAS	Fas (TNF receptor superfamily, member 6)	355
96	0.0001042	12.471	100	4527.2	3498.16	2544	2117.23	A_23_P27332	TCF4	transcription factor 4	6925
97	0.0001091	12.377	100	387.9	308.73	255.55	165.92	A_23_P147245	OSBPL10	oxysterol binding protein-like 10	114884
98	0.0001114	12.334	100	19.94	23.12	33.14	36.08	A_23_P253958	LRRC17	leucine rich repeat containing 17	10234
99	0.0001157	12.258	100	2403.27	3931.95	5416.84	5326.89	A_23_P67529	KCNN4	potassium intermediate/small conductance calcium-activated channel, subfamily N, member 4	3783
100	0.0001202	12.179	100	116.63	169.15	347.19	398.89	A_23_P82979	LAMC3	laminin, gamma 3	10319
101	0.0001205	12.6	100	13.43	25.38	47.92	73.08	A_32_P135348	TANC1	tetratricopeptide repeat, ankyrin repeat and coiled-coil containing 1	85461
102	0.0001441	11.817	100	38.58	56.13	63.61	84.15	A_33_P3309491	PTPRU	protein tyrosine phosphatase, receptor type, U	10076
103	0.0001508	11.727	100	877.08	1114.6	1461.12	1909.11	A_23_P359540	HIST1H4F	histone cluster 1, H4f	8361
104	0.0001635	11.569	100	332.74	455.72	551.06	663.48	A_32_P42964	LOC389493	uncharacterized protein LOC389493	389493
105	0.0001862	11.316	100	78.57	101.6	136.87	186.4	A_33_P3237590	LOC728178	uncharacterized LOC728178	728178
106	0.0002508	10.751	100	5232.07	4220.73	2906.1	1955.98	A_33_P3299254	VPREB3	pre-B lymphocyte 3	29802
107	0.0002567	10.708	100	1649.24	3113.68	4520.83	5042.73	A_33_P3326588	TNFRSF10D	tumor necrosis factor receptor superfamily, member 10d, decoy with truncated death domain	8793
108	0.0002945	10.453	95	111.84	112.6	171.37	291.7	A_23_P333640	PAPLN	papilin, proteoglycan-like sulfated glycoprotein	89932
109	0.0003453	10.473	90	12.33	18.73	29.23	40.39	A_23_P57268	CXADR	coxsackie virus and adenovirus receptor	1525
110	0.0003667	10.055	80	1626.61	1201.85	804.28	629.04	A_33_P3309468	PTPRS	protein tyrosine phosphatase, receptor type, S	5802
111	0.000399	9.904	90	215.72	271.39	389.57	397.22	A_33_P3382271	BC033643
112	0.0004061	10.167	75	56.21	44.14	18.34	17.16	A_23_P117694	CORO2B	coronin, actin binding protein, 2B	10391
113	0.0004093	9.859	85	44.93	43.92	62.79	78.79	A_33_P3314073	A_33_P3314073
114	0.0004616	9.647	75	838.96	1105.09	1385.6	1673.38	A_23_P34375	TCEA3	transcription elongation factor A (SII), 3	6920
115	0.0004627	9.643	75	2166.82	2702.71	3583.8	4524.51	A_23_P214139	REV3L	REV3-like, polymerase (DNA directed), zeta, catalytic subunit	5980
116	0.0004648	9.916	90	17.94	27.14	47.71	59.76	A_23_P344655	FLJ36848	uncharacterized LOC647115	647115
117	0.00047	9.616	70	311.86	249.07	138.94	83.3	A_23_P408285	PRICKLE1	prickle homolog 1 (Drosophila)	144165
118	0.0004701	9.615	70	66.77	62.03	44.89	35.06	A_33_P3381666	ABLIM2	actin binding LIM protein family, member 2	84448
119	0.0005056	9.488	65	213.6	148.1	74.22	37.28	A_23_P354341	CD160	CD160 molecule	11126
120	0.0005079	9.48	70	3688.92	5347.56	7030.03	7499.23	A_23_P47857	TM7SF3	transmembrane 7 superfamily member 3	51768
121	0.0005255	9.421	70	7646.52	13760.7	17405.2	17320.8	A_33_P3410935	C17orf89	chromosome 17 open reading frame 89	284184
122	0.0005468	9.353	55	32.24	36.26	59.14	88.95	A_23_P161624	FOSL1	FOS-like antigen 1	8061
123	0.0006192	9.14	60	928.9	1020.12	1328.2	1747.55	A_33_P3392077	TP53I3	tumor protein p53 inducible protein 3	9540
124	0.0006408	9.082	50	439.83	209.95	89.12	51.54	A_33_P3310567	A_33_P3310567
125	0.0006722	9.251	45	26.6	20.93	16.37	11.83	A_33_P3773374	LOC286063	uncharacterized LOC286063	286063
126	0.0007064	8.918	40	451.05	318.12	252.69	209.12	A_33_P3351101	TYSND1	trypsin domain containing 1	219743
127	0.0007197	8.887	50	76.39	100.97	127.03	170.44	A_24_P767901	A_24_P767901
128	0.0007205	8.885	35	1283.92	1634.32	1878.97	2158.37	A_24_P365807	EFNB1	ephrin-B1	1947
129	0.0007267	8.871	45	34486.2	60678.8	79433.5	92081.4	A_23_P86330	IER5
130	0.0007392	8.842	30	175.01	221.27	258.13	316.11	A_33_P3390753	A_33_P3390753
131	0.0007703	8.774	30	1114.58	1066.54	755.95	531.05	A_33_P3304707	ENST00000390317
132	0.0008257	8.659	20	55.56	96.32	136.68	151.81	A_33_P3227788	PANK1	pantothenate kinase 1	53354
133	0.0008297	9.152	40	10.35	14.37	19.31	29.38	A_24_P381136	PACSIN3	protein kinase C and casein kinase substrate in neurons 3	29763
134	0.0008408	8.629	20	47.02	38.76	35.15	19.79	A_23_P31143	TPD52L1	tumor protein D52-like 1	7164
135	0.0008448	8.621	25	337.39	285.23	213.95	140.17	A_23_P91697	LARGE	like-glycosyltransferase	9215
136	0.0008813	8.552	35	22.36	37.45	53.11	73.44	A_23_P157136	SCIN	scinderin	85477
137	0.0008832	9.346	40	11.33	16.8	21.22	35.28	A_24_P844984	PIGR	polymeric immunoglobulin receptor	5284
138	0.0009193	8.483	15	207.67	271.07	379.53	424.87	A_33_P3321836	PLXNB2	plexin B2	23654
139	0.0009313	8.684	25	91.21	36.6	32.36	28.66	A_23_P104594	SCT	secretin	6343
140	0.0009921	8.359	20	253.89	272.53	399.12	434.5	A_23_P154526	GRB14	growth factor receptor-bound protein 14	2888
